# Supplementary material for: (2-Bromo­phen­yl)(4-hy­droxy-1,1-dioxo-2H-1,2-benzothia­zin-3-yl)methanone
Source: Acta Crystallogr Sect E Struct Rep Online. 2012 Mar 31;68(Pt 4):o1247. doi: 10.1107/S1600536812013281 (PMC3344176; doi:10.1107/S1600536812013281)
Supplement: Supplementary file 2 [file e-68-o1247-Isup2.hkl]

#
# h,k,l, Fc-squared, Fo-squared, sigma(Fo-squared) and status flag
#
data_I
_shelx_title ' Compound X'
_shelx_refln_list_code          4
_shelx_F_calc_maximum      234.31
_exptl_crystal_F_000       760.00
_reflns_d_resolution_high  0.7682
 
loop_
 _symmetry_equiv_pos_as_xyz
 'x, y, z'
 '-x, y+1/2, -z+1/2'
 '-x, -y, -z'
 'x, -y-1/2, z-1/2'
 
_cell_length_a    12.0433
_cell_length_b     8.5491
_cell_length_c    14.7841
_cell_angle_alpha  90.000
_cell_angle_beta  106.395
_cell_angle_gamma  90.000
 
_shelx_F_squared_multiplier     1.000
 
loop_
 _refln_index_h
 _refln_index_k
 _refln_index_l
 _refln_F_squared_calc
 _refln_F_squared_meas
 _refln_F_squared_sigma
 _refln_observed_status
   2   0   0    18857.06    16946.50    268.31 o
   3   0   0       72.15       74.15      4.53 o
   4   0   0     5983.39     6123.58     83.21 o
   5   0   0     6816.88     7107.10     95.26 o
   6   0   0    11238.71    11830.98    202.45 o
   7   0   0     5913.21     6009.64     87.63 o
   8   0   0      826.46     1065.63     34.70 o
   9   0   0     5268.59     5456.11     98.24 o
  10   0   0      149.93      153.72     17.35 o
  11   0   0     1403.82     1476.72     51.05 o
  12   0   0      132.50       71.83     16.36 o
  13   0   0     1128.55     1255.81     56.58 o
  14   0   0      201.79      265.33     25.97 o
  15   0   0      191.42      157.03     33.37 o
   1   1   0       34.59       36.96      2.77 o
   2   1   0     7557.66     7793.36     96.92 o
   3   1   0     2227.63     2297.94     57.24 o
   4   1   0     2787.29     2803.73     29.54 o
   5   1   0    12786.15    13188.95    371.91 o
   6   1   0     4216.24     4222.78     43.61 o
   7   1   0     1397.85     1414.21     20.00 o
   8   1   0     1095.31     1107.29     16.98 o
   9   1   0       58.34       58.44     11.16 o
  10   1   0      441.17      447.04     49.67 o
  11   1   0       13.87       26.09      6.49 o
  12   1   0      321.72      357.75     67.91 o
  13   1   0      170.16      160.23     16.95 o
  14   1   0       52.44       79.40     49.18 o
   0   2   0      938.91     1177.95     24.48 o
   1   2   0    28374.36    27539.16    351.08 o
   2   2   0      464.66      429.01     18.01 o
   3   2   0       15.34       23.96      4.22 o
   4   2   0      243.25      253.14      9.06 o
   5   2   0     2112.88     2412.19     28.95 o
   6   2   0      182.15      176.08      5.90 o
   7   2   0      860.06      823.04     45.58 o
   8   2   0       21.25       19.19      4.74 o
   9   2   0      988.79      984.52     50.45 o
  10   2   0       51.91       40.99      7.18 o
  11   2   0      155.64      155.54     22.76 o
  12   2   0      111.28      101.39     21.00 o
  13   2   0      104.73      144.75     15.09 o
  14   2   0        4.17       24.84     27.13 o
   1   3   0      991.42      996.25     18.13 o
   2   3   0     2198.91     2238.27     66.03 o
   3   3   0     2675.36     2566.55     45.53 o
   4   3   0     8171.61     8371.18    109.14 o
   5   3   0     2829.58     2811.51     37.15 o
   6   3   0     4815.41     4509.51     76.08 o
   7   3   0     1649.19     1651.53     62.38 o
   8   3   0     3229.30     3030.73     46.58 o
   9   3   0      717.80      664.97     66.69 o
  10   3   0     1222.26     1044.08     34.37 o
  11   3   0      164.45      139.29     31.77 o
  12   3   0       10.23        5.76     20.39 o
  13   3   0      398.07      500.49     44.65 o
  14   3   0        2.89      -23.42     15.62 o
   0   4   0     1981.34     1855.78     98.30 o
   1   4   0      271.76      291.80     35.97 o
   2   4   0     6616.69     6892.58    107.80 o
   3   4   0       16.94       14.52      8.34 o
   4   4   0     3655.31     3561.83    112.22 o
   5   4   0      164.40      151.51      8.23 o
   6   4   0      377.62      373.42     12.87 o
   7   4   0      230.78      211.81      8.66 o
   8   4   0       11.89       39.35     10.14 o
   9   4   0     1517.70     1597.17    102.50 o
  10   4   0     1303.19     1172.72     57.30 o
  11   4   0     1389.26     1419.01     38.53 o
  12   4   0       15.14       27.03     13.50 o
  14   4   0       87.99       50.43     21.47 o
   1   5   0       80.28      110.48     11.99 o
   2   5   0      262.22      215.92     21.83 o
   3   5   0       29.91       38.40      6.13 o
   4   5   0      307.52      307.08     41.11 o
   5   5   0      149.17      175.11     33.70 o
   6   5   0      188.31      172.69      9.19 o
   7   5   0       28.55       -1.32     26.41 o
   8   5   0       11.59       53.32     30.94 o
   9   5   0      280.99      273.47     32.93 o
  10   5   0        5.62      -23.95     17.68 o
  11   5   0        5.68       -3.37     14.86 o
  12   5   0       39.81       37.28     12.59 o
  13   5   0       46.20       90.29     22.90 o
   1   6   0      201.98      206.61     38.01 o
   2   6   0     4464.93     4558.51    128.47 o
   3   6   0        6.36        8.92      7.13 o
   4   6   0      376.64      322.70     50.39 o
   5   6   0      130.69      121.76      8.22 o
   6   6   0      180.65      192.20     22.93 o
   7   6   0     1670.39     1760.58     40.93 o
   8   6   0      497.66      670.72     70.73 o
   9   6   0      202.45      201.75     14.47 o
  10   6   0      122.97      174.05     54.37 o
  11   6   0      710.44      644.36     34.34 o
  12   6   0       99.49      104.78     47.85 o
   1   7   0       53.84       50.96      6.56 o
   2   7   0     1549.94     1564.28     67.47 o
   3   7   0      748.34      745.64     31.94 o
   4   7   0     2535.90     2422.67    111.72 o
   5   7   0      929.96      807.90     22.25 o
   6   7   0     1617.88     1491.90     36.95 o
   7   7   0     1243.88     1141.35     68.57 o
   8   7   0      424.58      424.26     48.62 o
   9   7   0       40.22       20.68     13.80 o
  10   7   0       73.17       50.27     20.44 o
  11   7   0       85.04       70.80     18.72 o
   0   8   0        9.42        3.67      9.54 o
   1   8   0       10.19       12.10      9.34 o
   2   8   0       44.99       55.35     23.26 o
   3   8   0      292.64      259.00     12.11 o
   4   8   0       71.71       32.94      8.88 o
   5   8   0        4.22        5.02      9.61 o
   6   8   0       30.40       19.73     10.12 o
   7   8   0        1.21      -22.46     14.97 o
   8   8   0       56.98       50.38     20.44 o
   9   8   0       21.08       51.69     18.29 o
  10   8   0       25.63      -11.15     29.84 o
   1   9   0       10.78       47.96     37.57 o
   2   9   0       66.01       48.84      9.96 o
   3   9   0       56.22       92.86     18.51 o
   4   9   0      209.20      221.08     32.38 o
   5   9   0      173.50      143.32     21.38 o
   6   9   0      296.77      400.18     33.12 o
   7   9   0      397.43      303.47     31.40 o
   8   9   0       89.88      176.40     65.03 o
   0  10   0     1073.09      957.88     69.95 o
   1  10   0        9.03       11.05     13.26 o
   2  10   0     1353.71     1788.02     98.35 o
   3  10   0      197.13      154.60     25.64 o
   4  10   0       60.23       53.04     14.48 o
   5  10   0       14.79       13.58     14.12 o
   6  10   0        2.55       13.40     14.44 o
   1  11   0        1.08       26.52     16.47 o
 -15   1   1      477.08      464.76    110.67 o
 -14   1   1      322.48      291.43     27.24 o
 -13   1   1      224.21      212.76     52.82 o
 -12   1   1       17.25       41.11     18.12 o
 -11   1   1      100.70      120.51     22.76 o
 -10   1   1      809.35      846.44     31.66 o
  -9   1   1      304.68      318.46      9.62 o
  -8   1   1     2766.10     2601.01     32.31 o
  -7   1   1      385.54      458.29      9.95 o
  -6   1   1    15501.17    15452.58    143.00 o
  -5   1   1      217.33      238.77      5.14 o
  -4   1   1    14031.95    13915.17    131.72 o
  -3   1   1     1160.39     1267.63     13.11 o
  -2   1   1     7528.35     7721.55    104.84 o
   0   1   1       49.28       -1.48      0.99 o
   2   1   1     9054.41     9204.20     94.71 o
   3   1   1    19107.20    19142.31    188.28 o
   4   1   1      565.33      585.70      8.45 o
   5   1   1    10147.93     9734.97    150.68 o
   6   1   1      163.75      126.43     12.76 o
   7   1   1     6451.54     6430.69    101.17 o
   8   1   1      225.35      192.17      8.36 o
   9   1   1      158.16      126.94     24.53 o
  10   1   1      657.48      579.12    119.79 o
  11   1   1        4.26      -20.70     13.80 o
  12   1   1      913.62      887.45     63.10 o
  13   1   1      139.39       94.95     43.65 o
  14   1   1      317.73      413.04     35.22 o
 -14   2   1      596.73      581.40     63.71 o
 -13   2   1      418.55      513.77     67.13 o
 -12   2   1     2325.13     2224.66     42.23 o
 -11   2   1     1192.86     1289.23     27.37 o
 -10   2   1      907.74      869.48     31.66 o
  -9   2   1      427.71      472.64     37.19 o
  -8   2   1     1989.80     2071.57     70.56 o
  -7   2   1     2172.60     2173.61     26.82 o
  -6   2   1       11.51       45.28     28.18 o
  -5   2   1     2533.11     2515.27     28.84 o
  -4   2   1      134.15      161.74      5.64 o
  -3   2   1     6332.28     6441.28    176.48 o
  -2   2   1    30329.28    28194.60    336.96 o
  -1   2   1     6522.23     6286.87    113.82 o
   0   2   1    23524.53    23343.74    298.03 o
   1   2   1     6655.27     6613.29     97.42 o
   2   2   1    54900.11    50153.47    641.55 o
   3   2   1        5.36       -6.63      4.42 o
   4   2   1      447.24      391.17     29.56 o
   5   2   1      254.06      235.52      7.33 o
   6   2   1     1062.49      986.94     16.08 o
   7   2   1     3543.33     3646.83     42.29 o
   8   2   1       35.98       45.21      4.73 o
   9   2   1     3894.72     3902.38    148.96 o
  10   2   1      143.47      159.95      7.85 o
  11   2   1     2432.10     2486.07     80.78 o
  12   2   1        1.45      -28.66     19.11 o
  13   2   1      587.49      627.30     31.03 o
  14   2   1       12.14       28.80     15.86 o
 -14   3   1       19.03       52.76     61.77 o
 -13   3   1        6.02        6.52     29.23 o
 -12   3   1       65.23       84.90     27.79 o
 -11   3   1       75.31       82.80      8.22 o
 -10   3   1        1.85       12.33     13.26 o
  -9   3   1        1.76       -3.15     17.57 o
  -8   3   1      729.56      726.22     17.58 o
  -7   3   1      399.18      417.68     10.75 o
  -6   3   1      458.84      456.79     27.30 o
  -5   3   1      348.24      371.39     15.53 o
  -4   3   1     1486.76     1589.81     88.46 o
  -3   3   1     1443.84     1609.29     70.89 o
  -2   3   1       37.87       42.67     12.10 o
  -1   3   1      834.70      897.20     51.39 o
   0   3   1      553.50      606.14     30.61 o
   1   3   1     1710.61     1692.42     30.94 o
   2   3   1      167.52      206.91     16.85 o
   3   3   1      290.41      297.75     19.06 o
   4   3   1     1477.56     1509.57     24.53 o
   5   3   1      196.06      155.35      8.07 o
   6   3   1       43.58       19.45      5.11 o
   7   3   1      933.16      921.32     16.36 o
   8   3   1      318.69      277.43     10.50 o
   9   3   1      516.16      446.55     15.05 o
  10   3   1        9.71        7.09     30.33 o
  11   3   1      166.74      133.58     21.66 o
  12   3   1       30.69       27.83     12.48 o
  13   3   1       13.59       -8.22     31.55 o
  14   3   1      251.32      174.61     30.61 o
 -14   4   1      110.92      129.91     52.60 o
 -13   4   1       34.97       14.88     15.21 o
 -12   4   1      306.34      370.42     22.99 o
 -11   4   1       98.69      106.62     78.52 o
 -10   4   1     1246.89     1365.97     35.34 o
  -9   4   1      156.35      174.55      9.50 o
  -8   4   1      487.87      489.41     24.81 o
  -7   4   1      281.08      281.28     26.02 o
  -6   4   1      294.89      297.75      9.08 o
  -5   4   1     2478.19     2257.32     62.99 o
  -4   4   1        5.80       -2.60      4.37 o
  -3   4   1       50.77       90.81      7.24 o
  -2   4   1     1541.03     1513.38     28.46 o
  -1   4   1     3629.92     3653.47     52.80 o
   0   4   1     3310.35     3247.50     52.78 o
   1   4   1       45.76       59.09      8.95 o
   2   4   1     1557.48     1648.57     44.59 o
   3   4   1     8213.17     8500.65    109.95 o
   4   4   1     1150.84     1114.77     22.41 o
   5   4   1      686.19      681.19     54.65 o
   6   4   1       40.86       22.01      5.08 o
   7   4   1      397.25      380.41     17.02 o
   8   4   1        2.73       21.05     26.52 o
   9   4   1     1324.05     1517.94     51.83 o
  10   4   1       60.14       61.30     16.36 o
  11   4   1      293.68      305.74     31.00 o
  12   4   1       92.47       16.02     40.83 o
  13   4   1      220.12      171.95     23.13 o
 -13   5   1      486.55      460.70     46.47 o
 -12   5   1        3.54      -10.98     11.76 o
 -11   5   1      598.57      515.23     88.35 o
 -10   5   1     1146.61     1248.52     41.27 o
  -9   5   1       10.20        6.59     18.68 o
  -8   5   1     4445.64     4535.20    160.46 o
  -7   5   1        2.33       -1.26     20.39 o
  -6   5   1     3637.76     3500.08     51.95 o
  -5   5   1      200.64      189.96     28.40 o
  -4   5   1     4004.73     3848.90    185.65 o
  -3   5   1       55.87       55.28      7.85 o
  -2   5   1     4346.81     4451.80     64.27 o
  -1   5   1      306.35      367.10     32.82 o
   0   5   1      303.62      301.81     10.33 o
   1   5   1      603.39      570.68     35.53 o
   2   5   1      104.37       73.48      5.97 o
   3   5   1     3115.91     2945.22     45.94 o
   4   5   1     1511.55     1442.45     27.90 o
   5   5   1     7202.81     7183.37    104.21 o
   6   5   1      671.90      708.25     17.84 o
   7   5   1     4234.89     4259.05    149.30 o
   8   5   1      526.44      510.76     53.21 o
   9   5   1      553.36      510.21     31.05 o
  10   5   1      167.11      177.99     64.37 o
  11   5   1       51.38      -15.18     37.13 o
  12   5   1      161.19      174.37     40.67 o
  13   5   1      648.31      641.20    172.61 o
 -12   6   1       81.96      122.55     30.17 o
 -11   6   1      139.31      175.47     19.67 o
 -10   6   1      432.98      350.24     27.96 o
  -9   6   1       86.34       72.76     32.54 o
  -8   6   1      871.15      784.96     24.41 o
  -7   6   1       51.07       54.33     26.14 o
  -6   6   1       33.51       24.97     10.00 o
  -5   6   1       10.65        6.16     16.02 o
  -4   6   1      709.79      659.55     36.47 o
  -3   6   1      697.92      720.56     16.75 o
  -2   6   1      695.66      598.93     38.62 o
  -1   6   1      398.69      397.37     42.71 o
   0   6   1     1380.43     1322.95     23.99 o
   1   6   1     1096.11     1143.81     51.22 o
   2   6   1       70.71       66.62      5.93 o
   3   6   1      409.44      393.85     11.61 o
   4   6   1     1147.37     1133.18     23.09 o
   5   6   1       56.81       67.58      7.73 o
   6   6   1       30.98       28.88      7.17 o
   7   6   1      165.76      150.00     31.11 o
   8   6   1       56.21       98.50     11.97 o
   9   6   1      188.44      158.69     20.11 o
  10   6   1       94.68       50.97     13.15 o
  11   6   1      227.41      259.34     50.72 o
  12   6   1      119.13       16.86     24.37 o
 -10   7   1        8.85        1.87     14.43 o
  -9   7   1        6.21      -20.34     13.56 o
  -8   7   1       93.10      124.66     13.52 o
  -7   7   1      162.39      171.14     27.02 o
  -6   7   1      180.93      190.26     45.20 o
  -5   7   1        5.95        8.73     17.68 o
  -4   7   1      512.28      527.43     28.46 o
  -3   7   1      109.00       78.92      8.43 o
  -2   7   1      140.56      134.65     15.08 o
  -1   7   1        1.57       -0.64     10.61 o
   0   7   1        0.96        8.52      4.70 o
   1   7   1      192.28      180.28     21.22 o
   2   7   1      317.55      375.15     35.09 o
   3   7   1        7.25       17.96      7.18 o
   4   7   1      138.68      165.14      9.23 o
   5   7   1      523.41      490.21     37.52 o
   6   7   1       53.61       78.11     28.07 o
   7   7   1       80.62      156.03     41.00 o
   8   7   1       62.57       49.13     16.02 o
   9   7   1      100.83      126.25     25.64 o
  10   7   1       48.22      112.29     34.87 o
  11   7   1       19.41       12.39     32.60 o
 -10   8   1      551.99      506.51    137.03 o
  -9   8   1      215.54      152.64     18.38 o
  -8   8   1      374.27      470.39     29.89 o
  -7   8   1        8.57       20.61     13.32 o
  -6   8   1       42.32       20.28     12.90 o
  -5   8   1      130.53      132.51     15.90 o
  -4   8   1      361.87      380.75     25.46 o
  -3   8   1      544.30      580.12     32.88 o
  -2   8   1     1146.67     1179.22     27.35 o
  -1   8   1     1077.56     1077.72     25.70 o
   0   8   1     2238.27     2251.15     42.40 o
   1   8   1     1018.03     1116.99     56.69 o
   2   8   1     1294.00     1281.37    113.66 o
   3   8   1      108.99      128.25     39.12 o
   4   8   1      474.74      503.91     54.76 o
   5   8   1       79.41       74.95     11.97 o
   6   8   1        8.03       -3.20     26.47 o
   7   8   1      681.60      722.34     28.72 o
   8   8   1       21.92       75.66     66.75 o
   9   8   1      852.17      744.81     40.29 o
  10   8   1        0.31      -16.37     17.97 o
  -8   9   1      238.46      243.17     46.41 o
  -7   9   1        2.25       81.66     75.26 o
  -6   9   1      834.37      624.15     31.51 o
  -5   9   1        0.76        7.85     15.58 o
  -4   9   1      456.65      470.07     97.69 o
  -3   9   1        3.12       55.51     49.78 o
  -2   9   1      173.83      111.60     12.90 o
  -1   9   1      109.67       97.29     44.15 o
   0   9   1       14.51       49.86     21.49 o
   1   9   1       65.25       81.96     16.08 o
   2   9   1       41.53       22.58     24.20 o
   3   9   1      141.54      215.93     31.27 o
   4   9   1        6.01      -15.36     15.36 o
   5   9   1      380.18      343.52     80.51 o
   6   9   1       74.48       72.06     19.10 o
   7   9   1      325.73      376.76     33.00 o
   8   9   1        6.65       14.86     18.05 o
  -6  10   1        9.54      -18.23     12.16 o
  -5  10   1       16.80       13.37     15.58 o
  -4  10   1       13.79      -31.16     20.78 o
  -3  10   1        3.18        2.21     12.27 o
  -2  10   1       42.89       -1.11     12.27 o
  -1  10   1       63.85       80.56     20.89 o
   0  10   1      113.73      128.52     18.90 o
   1  10   1       11.77       -8.73     11.05 o
   2  10   1        0.47      -24.86     16.58 o
   3  10   1        7.59        7.85     14.48 o
   4  10   1       72.71       59.11     18.47 o
   5  10   1       32.78       26.61     14.97 o
   6  10   1       60.11       42.22     42.05 o
  -1  11   1        4.45       -1.11     13.48 o
   0  11   1       14.44       13.37     19.01 o
   1  11   1       23.05       27.63     13.26 o
 -15   0   2        3.93       47.30     42.10 o
 -14   0   2      838.57      947.61     51.17 o
 -13   0   2        9.03      148.08     30.72 o
 -12   0   2     4053.63     4137.64    128.30 o
 -11   0   2        8.24      -16.47     12.16 o
 -10   0   2     4543.37     4616.91     85.86 o
  -9   0   2       27.08       21.99      7.74 o
  -8   0   2     1868.51     1838.96     39.89 o
  -7   0   2      171.20      195.82      7.40 o
  -6   0   2     2097.06     2138.22     33.82 o
  -5   0   2     4814.58     4671.28     63.65 o
  -4   0   2     8188.74     8363.24    115.48 o
  -3   0   2    32928.04    29846.87    379.04 o
  -2   0   2     3529.38     3717.04     89.18 o
  -1   0   2    19296.16    19308.39    425.01 o
   0   0   2    27914.63    22998.69    514.19 o
   1   0   2     5987.59     5830.62    137.03 o
   2   0   2     1953.25     2119.76     42.88 o
   3   0   2       23.10       45.09      3.09 o
   4   0   2     3769.55     3749.53     52.93 o
   5   0   2     1866.84     1951.79     35.25 o
   6   0   2     1351.63     1140.77     26.96 o
   7   0   2       68.13       64.21      9.06 o
   8   0   2     6268.54     6802.21    169.96 o
   9   0   2      412.65      448.44     23.98 o
  10   0   2     2052.14     2138.22     67.63 o
  11   0   2     1663.86     1567.56     60.56 o
  12   0   2       87.73       90.40     17.68 o
  13   0   2      242.25      323.46     29.84 o
  14   0   2       12.05       -1.11     23.43 o
 -15   1   2       30.90        6.65     29.19 o
 -14   1   2       28.97       23.21     31.05 o
 -13   1   2       84.71      107.23     18.23 o
 -12   1   2       16.21       20.42     40.39 o
 -11   1   2        9.62        2.67      4.50 o
 -10   1   2       37.43       53.76      6.63 o
  -9   1   2      255.97      231.02     18.45 o
  -8   1   2     1237.93     1265.49     21.33 o
  -7   1   2      226.60      214.08     11.60 o
  -6   1   2     1675.33     1670.16     20.13 o
  -5   1   2     1503.61     1446.43     27.79 o
  -4   1   2     2752.01     2930.59     45.03 o
  -3   1   2     1102.88     1137.93     14.99 o
  -2   1   2       92.56      112.00      3.01 o
  -1   1   2        9.48       -2.55      3.18 o
   0   1   2       79.50       99.46      3.49 o
   1   1   2      207.94      218.37      9.34 o
   2   1   2     3191.41     3337.53     39.31 o
   3   1   2     7814.12     7654.83     86.08 o
   4   1   2     1149.72     1182.70     23.98 o
   5   1   2     3702.89     3566.80     73.43 o
   6   1   2       45.68       61.67      9.50 o
   7   1   2      724.45      602.77     18.79 o
   8   1   2        3.36        5.53     17.63 o
   9   1   2      740.72      818.29     28.49 o
  10   1   2      274.11      226.93     23.43 o
  11   1   2      120.90       46.22     21.05 o
  12   1   2      484.08      491.00     22.65 o
  13   1   2        0.57       -0.13     24.86 o
  14   1   2      277.79      319.25     25.29 o
 -15   2   2       23.91      -41.61     27.74 o
 -14   2   2      155.94      133.94     18.62 o
 -13   2   2       81.16      109.21     28.29 o
 -12   2   2      367.32      348.60     31.94 o
 -11   2   2      457.63      404.58     48.57 o
 -10   2   2      190.23      166.62     21.38 o
  -9   2   2      318.68      282.22      8.48 o
  -8   2   2        3.69       21.86     13.21 o
  -7   2   2       15.37       12.03      4.97 o
  -6   2   2      317.75      362.01      8.29 o
  -5   2   2       11.69       14.20      8.29 o
  -4   2   2      713.53      722.64     10.70 o
  -3   2   2     5677.81     5667.66    137.64 o
  -2   2   2     4912.95     5214.23    120.29 o
  -1   2   2     2282.40     2240.49     42.44 o
   0   2   2       71.02       90.40      4.42 o
   1   2   2    23174.35    23119.44    605.53 o
   2   2   2     4779.15     4981.35     63.27 o
   3   2   2      146.23      164.28      5.58 o
   4   2   2     1590.38     1583.35     20.55 o
   5   2   2        1.69       10.11      7.68 o
   6   2   2     1678.62     1728.42     48.35 o
   7   2   2     2345.08     2322.50     31.47 o
   8   2   2       92.17       49.27     25.97 o
   9   2   2      299.44      289.49     12.14 o
  10   2   2        1.23        2.14     37.52 o
  11   2   2       12.15      -20.41     14.34 o
  12   2   2      184.24      172.92     19.05 o
  13   2   2       14.06       30.51     15.42 o
  14   2   2        1.33       12.08     13.47 o
 -14   3   2      486.03      484.21     63.76 o
 -13   3   2       38.95        7.50     21.84 o
 -12   3   2      159.89      206.40     18.73 o
 -11   3   2     1197.76     1237.67     36.96 o
 -10   3   2     1346.64     1232.66     25.80 o
  -9   3   2     3784.76     3887.74     76.58 o
  -8   3   2     2897.37     2944.02     65.31 o
  -7   3   2     4975.53     4764.56     65.29 o
  -6   3   2     4003.66     3869.50     70.50 o
  -5   3   2      724.83      652.91     68.85 o
  -4   3   2    10216.23    10242.49    131.06 o
  -3   3   2      686.20      811.24     22.76 o
  -2   3   2     6664.33     6696.23     85.99 o
  -1   3   2      195.29      162.35      6.28 o
   0   3   2     7203.70     7789.98    103.69 o
   1   3   2     1970.06     1909.47     31.38 o
   2   3   2      124.16      199.58      5.63 o
   3   3   2     3054.75     2755.54     66.08 o
   4   3   2      254.50      184.05      8.12 o
   5   3   2    10694.52    10259.42    155.19 o
   6   3   2      368.96      303.15      8.88 o
   7   3   2     5073.52     4963.98    217.09 o
   8   3   2      121.74      131.11     34.09 o
   9   3   2     1283.99     1311.55     29.01 o
  10   3   2      194.53      181.23     22.43 o
  11   3   2       25.58       -4.51     14.34 o
  12   3   2      689.59      723.91     33.95 o
  13   3   2        3.45       13.91     39.06 o
 -14   4   2      743.18      674.26     36.58 o
 -13   4   2        8.97        1.38     11.55 o
 -12   4   2      375.22      430.74     18.00 o
 -11   4   2       49.45       48.29     11.96 o
 -10   4   2     1374.51     1341.41     62.71 o
  -9   4   2        7.34       -2.37     17.68 o
  -8   4   2      107.33       93.95     28.01 o
  -7   4   2       12.84       21.99      5.45 o
  -6   4   2     1213.34     1236.45     22.25 o
  -5   4   2     3817.49     3788.02    227.37 o
  -4   4   2     1750.23     1935.04     70.45 o
  -3   4   2     3725.69     3643.06     50.82 o
  -2   4   2        0.77       -6.07      4.05 o
  -1   4   2     5366.42     5354.95    263.62 o
   0   4   2     1801.33     1995.13     38.57 o
   1   4   2     8296.77     8295.25    124.16 o
   2   4   2    10686.86    11226.09    151.86 o
   3   4   2     1583.55     1672.53     24.79 o
   4   4   2     2590.37     2540.36     33.82 o
   5   4   2      419.29      423.12     11.66 o
   6   4   2      514.45      458.24     33.32 o
   7   4   2     1347.94     1327.06     82.72 o
   8   4   2      264.01      255.51     40.11 o
   9   4   2     1270.86     1374.48     43.93 o
  10   4   2      440.88      504.99     43.37 o
  11   4   2      218.50      312.37     22.16 o
  12   4   2      642.25      707.25     42.44 o
  13   4   2       39.41       75.52     22.95 o
 -13   5   2      151.94      140.56     20.55 o
 -12   5   2       61.63       43.23     27.24 o
 -11   5   2        5.03       14.89     12.49 o
 -10   5   2        0.31      -11.57     13.21 o
  -9   5   2       52.95       22.00     11.56 o
  -8   5   2        2.14       16.21      6.13 o
  -7   5   2       22.48       27.38     10.61 o
  -6   5   2        6.27        5.86      5.05 o
  -5   5   2      190.24      191.53      9.01 o
  -4   5   2        2.87       16.14      8.18 o
  -3   5   2      917.85      963.58     25.69 o
  -2   5   2       68.18       72.42      4.51 o
  -1   5   2        0.58       -1.21      7.74 o
   0   5   2      341.61      420.38     12.32 o
   1   5   2       90.43       79.12      4.61 o
   2   5   2        4.50       -1.63      6.52 o
   3   5   2      310.01      329.50     10.28 o
   4   5   2        2.68        5.54      5.74 o
   5   5   2       17.05       16.09     12.16 o
   6   5   2      198.35      179.94     12.01 o
   7   5   2        0.35       10.42      9.39 o
   8   5   2       36.53       30.78     12.05 o
   9   5   2       21.29        5.53     24.53 o
  10   5   2        1.81       11.57     16.58 o
  11   5   2        0.25        7.61     23.10 o
  12   5   2       55.86       36.75     17.40 o
 -12   6   2      549.11      574.10     47.63 o
 -11   6   2        0.38        4.37     13.72 o
 -10   6   2      767.20      869.06     41.50 o
  -9   6   2      191.58      126.23     20.12 o
  -8   6   2     1230.68     1184.95    123.82 o
  -7   6   2      281.57      222.87     40.22 o
  -6   6   2        7.31       -0.56     13.26 o
  -5   6   2      436.28      426.81     47.08 o
  -4   6   2       26.75       19.57     15.97 o
  -3   6   2     1643.43     1544.88     26.96 o
  -2   6   2        7.47       -0.89      5.54 o
  -1   6   2     4835.63     5062.68     70.83 o
   0   6   2      440.59      461.40     24.53 o
   1   6   2     3265.28     3402.09     60.34 o
   2   6   2       18.52       35.70     14.26 o
   3   6   2     1460.51     1470.47     40.50 o
   4   6   2     1745.15     1715.18     86.69 o
   5   6   2       12.61       13.73     18.79 o
   6   6   2      504.88      528.24     31.38 o
   7   6   2      832.88     1009.93     57.02 o
   8   6   2      891.71      811.13     28.12 o
   9   6   2      490.33      454.01     65.53 o
  10   6   2      319.25      193.96     26.52 o
  11   6   2      303.55      282.90     46.58 o
  12   6   2      165.13      179.73     23.69 o
 -12   7   2        0.16       57.46     26.74 o
 -11   7   2       99.84       76.75     41.05 o
 -10   7   2      133.69       39.26     52.93 o
  -9   7   2      384.48      427.24     47.02 o
  -8   7   2     2413.51     2270.95     64.26 o
  -7   7   2      202.11      288.73     16.67 o
  -6   7   2     2467.89     2516.46     63.54 o
  -5   7   2      992.14     1015.84     87.47 o
  -4   7   2      486.28      461.27     12.37 o
  -3   7   2      394.98      364.12     16.41 o
  -2   7   2      334.26      344.58     11.25 o
  -1   7   2      173.59      171.25     20.83 o
   0   7   2      146.63      142.50      7.03 o
   1   7   2     1470.03     1469.81    128.13 o
   2   7   2      443.14      467.33     42.88 o
   3   7   2      795.94      776.12     65.25 o
   4   7   2      960.21      892.37     30.78 o
   5   7   2      992.02     1040.50     73.76 o
   6   7   2      152.93      121.10     12.88 o
   7   7   2      865.09      753.20     93.93 o
   8   7   2       18.53       27.30     33.59 o
   9   7   2      445.64      509.31    111.67 o
  10   7   2       99.18      206.81     22.22 o
  11   7   2       89.26       94.62     59.12 o
 -10   8   2       56.34       60.11     55.81 o
  -9   8   2       13.94       56.95     59.01 o
  -8   8   2      174.95      104.85     28.01 o
  -7   8   2       15.03       15.84     16.02 o
  -6   8   2        1.17        4.88     20.33 o
  -5   8   2       10.93      -21.00     16.47 o
  -4   8   2       90.38       78.62     28.40 o
  -3   8   2       23.64       35.79      7.07 o
  -2   8   2      189.00      180.59      9.64 o
  -1   8   2      702.06      595.17     68.79 o
   0   8   2       94.07       69.04     12.65 o
   1   8   2       35.49       12.67      7.15 o
   2   8   2       32.60       35.97     14.31 o
   3   8   2      923.27      935.28     30.50 o
   4   8   2      240.02      280.69     18.90 o
   5   8   2        1.74       -4.17     10.44 o
   6   8   2      576.65      495.50     19.67 o
   7   8   2       94.73       91.61     17.79 o
   8   8   2       16.18      -14.00     39.84 o
   9   8   2        0.01       21.01     94.87 o
  -9   9   2        7.24       -1.98     21.83 o
  -8   9   2       20.20      122.26     67.41 o
  -7   9   2      502.31      576.39     23.79 o
  -6   9   2      227.72      318.70     45.09 o
  -5   9   2      411.77      531.94     23.26 o
  -4   9   2       20.28       68.08     18.95 o
  -3   9   2        4.11        2.76     38.57 o
  -2   9   2       42.82       33.05     12.14 o
  -1   9   2       73.37      108.08     15.19 o
   0   9   2       13.46       30.83     12.16 o
   1   9   2       88.02       97.38     14.09 o
   2   9   2      175.30      184.81     33.43 o
   3   9   2      584.03      732.29     47.79 o
   4   9   2       37.25       35.35     13.43 o
   5   9   2      228.52      260.92     25.46 o
   6   9   2       15.66       64.96     62.33 o
   7   9   2      361.05      364.05     32.83 o
   8   9   2        4.29       26.35     82.94 o
  -6  10   2       26.22      -12.16     23.21 o
  -5  10   2      187.57      116.03     15.80 o
  -4  10   2        1.74        4.42      8.73 o
  -3  10   2     1137.20     1102.87     72.82 o
  -2  10   2      199.62      232.84     35.47 o
  -1  10   2      372.97      367.88     24.20 o
   0  10   2       87.60      152.06     21.33 o
   1  10   2      193.50      129.29     16.58 o
   2  10   2      702.96      748.47     49.07 o
   3  10   2        3.10       12.48     16.01 o
   4  10   2        5.02        2.21     16.69 o
   5  10   2        8.07       -0.61     13.70 o
  -1  11   2        3.53       -8.73     13.15 o
   0  11   2       56.34       39.89     12.16 o
 -15   1   3        8.05       80.56     38.79 o
 -14   1   3      428.32      352.74     47.41 o
 -13   1   3       90.19       46.06      8.69 o
 -12   1   3      127.51      113.64     18.79 o
 -11   1   3      816.41      847.70     63.65 o
 -10   1   3       73.43       44.75      6.25 o
  -9   1   3     5077.65     5156.96     72.09 o
  -8   1   3       73.17       69.93      8.84 o
  -7   1   3    10789.99    10518.71    104.79 o
  -6   1   3      567.50      576.96      9.03 o
  -5   1   3     3784.99     3534.86     36.34 o
  -4   1   3      199.20      203.49      6.63 o
  -3   1   3      744.04      727.70     10.16 o
  -2   1   3     2309.66     2568.96     33.65 o
  -1   1   3     4150.14     4389.49     52.98 o
   0   1   3     3348.61     3560.42     59.51 o
   1   1   3       87.20       48.73      3.28 o
   2   1   3    14674.56    14802.85    151.61 o
   3   1   3      701.04      648.01     22.05 o
   4   1   3     6417.28     6251.65     83.09 o
   5   1   3      622.88      525.32     14.48 o
   6   1   3     2466.91     2417.76     68.63 o
   7   1   3     1011.63      984.51     38.79 o
   8   1   3        0.60       -1.33      4.34 o
   9   1   3     1171.58     1129.50     54.70 o
  10   1   3      190.23      181.20     16.12 o
  11   1   3      943.46      925.98     32.00 o
  12   1   3      472.56      479.97     70.06 o
  13   1   3      157.32      134.69     31.05 o
  14   1   3      424.74      269.93     41.11 o
 -15   2   3      174.71      225.36     79.62 o
 -14   2   3      486.55      496.45     22.61 o
 -13   2   3      371.24      443.71     21.99 o
 -12   2   3      834.64      795.75     20.70 o
 -11   2   3      817.77      820.36     19.89 o
 -10   2   3      784.61      862.65     39.18 o
  -9   2   3      564.51      540.56     12.42 o
  -8   2   3     1138.42     1167.99     23.92 o
  -7   2   3       16.04       23.06      3.91 o
  -6   2   3     2047.65     2030.09     79.01 o
  -5   2   3     1603.28     1501.20     18.53 o
  -4   2   3     8368.83     8345.27    133.82 o
  -3   2   3    12874.09    12565.18    358.43 o
  -2   2   3     2474.33     2410.56     38.42 o
  -1   2   3    23994.93    22889.61    333.31 o
   0   2   3       58.01       42.32      3.42 o
   1   2   3     2328.74     2374.19     75.75 o
   2   2   3      364.44      427.25     28.18 o
   3   2   3     2954.26     3036.78     36.00 o
   4   2   3     1416.28     1442.83     29.01 o
   5   2   3       43.75       47.61      3.88 o
   6   2   3     3147.97     3022.57     41.11 o
   7   2   3      282.93      274.25     17.29 o
   8   2   3     3092.16     3087.53     60.82 o
   9   2   3        4.24        2.66     17.68 o
  10   2   3     1749.50     1912.71    151.40 o
  11   2   3       52.63       57.35     69.73 o
  12   2   3      477.61      560.16     24.39 o
  13   2   3       45.83       33.66     21.60 o
 -14   3   3       26.80       27.63     13.26 o
 -13   3   3       29.47       35.67     31.61 o
 -12   3   3      272.18      265.11     29.12 o
 -11   3   3       92.77       70.34     34.37 o
 -10   3   3      199.71      169.58     13.21 o
  -9   3   3       61.40       89.12     10.66 o
  -8   3   3        1.77       -2.82     13.87 o
  -7   3   3      702.07      724.99     14.59 o
  -6   3   3      896.75      935.08     16.11 o
  -5   3   3        7.57       22.41      3.66 o
  -4   3   3       11.61       13.94      3.53 o
  -3   3   3      637.75      686.41     13.42 o
  -2   3   3      516.37      508.64      8.94 o
  -1   3   3       26.04       14.70      7.74 o
   0   3   3     1213.04     1190.13    113.93 o
   1   3   3     1598.05     1833.22     31.27 o
   2   3   3     1472.31     1564.53     57.35 o
   3   3   3       68.08       57.19      5.53 o
   4   3   3      771.40      797.28     13.06 o
   5   3   3      226.42      198.42     12.65 o
   6   3   3      392.90      370.08      9.21 o
   7   3   3      424.43      407.24     12.56 o
   8   3   3      205.69      213.11     75.26 o
   9   3   3       28.85       28.81      8.39 o
  10   3   3        0.09      -19.93     13.28 o
  11   3   3       71.82       59.86     32.54 o
  12   3   3      183.74      200.82     64.81 o
  13   3   3       22.04       -2.21     18.90 o
 -14   4   3      115.97      161.49     19.05 o
 -13   4   3      393.42      401.80     51.83 o
 -12   4   3      501.66      440.30     21.72 o
 -11   4   3      318.91      374.91     21.34 o
 -10   4   3      342.40      315.92     14.16 o
  -9   4   3      183.87      134.38      9.79 o
  -8   4   3      494.76      494.68     13.66 o
  -7   4   3      146.62      147.97     13.54 o
  -6   4   3      487.47      485.64     12.30 o
  -5   4   3     1146.24     1146.72     22.09 o
  -4   4   3      422.16      404.39     59.51 o
  -3   4   3      663.30      534.71     13.30 o
  -2   4   3      909.67      867.06     16.42 o
  -1   4   3     4661.45     4624.51     79.99 o
   0   4   3     4419.18     4574.33    132.72 o
   1   4   3     8531.93     8678.72    175.98 o
   2   4   3      326.68      385.56     36.14 o
   3   4   3     3875.00     4035.94     52.75 o
   4   4   3      587.94      564.69     11.96 o
   5   4   3        8.11       15.13     10.44 o
   6   4   3     5132.83     5222.61    208.97 o
   7   4   3       92.73       92.26      9.32 o
   8   4   3     1427.24     1352.11    177.64 o
   9   4   3      197.82      153.07     19.62 o
  10   4   3      864.51      790.42    119.62 o
  11   4   3        6.46        5.18     29.17 o
  12   4   3       19.72        0.74     28.07 o
  13   4   3        3.86       27.23     19.81 o
 -13   5   3      248.08      262.86     22.65 o
 -12   5   3       19.15       23.58     14.71 o
 -11   5   3     1040.32     1059.01     39.62 o
 -10   5   3       35.31       19.64     13.32 o
  -9   5   3     1796.14     1843.58     44.59 o
  -8   5   3      522.41      488.35     72.94 o
  -7   5   3     4165.54     4198.55     79.90 o
  -6   5   3      453.04      403.62     28.62 o
  -5   5   3     4457.93     4387.90    220.35 o
  -4   5   3     1015.20      899.28     23.92 o
  -3   5   3      770.34      793.72     13.84 o
  -2   5   3     2607.36     2755.87     46.97 o
  -1   5   3       26.97       14.70      6.16 o
   0   5   3     3941.33     3977.62    116.53 o
   1   5   3     2504.49     2609.18     49.23 o
   2   5   3     4146.99     3914.96     63.93 o
   3   5   3     2323.79     2351.11     36.96 o
   4   5   3     1870.82     1798.93     30.87 o
   5   5   3      283.32      280.70     10.43 o
   6   5   3     1675.02     1839.31     70.01 o
   7   5   3      909.60      928.44     34.59 o
   8   5   3      206.25      212.85     58.85 o
   9   5   3      172.37      249.26     28.40 o
  10   5   3       58.80       17.10     15.97 o
  11   5   3      380.13      441.00     38.18 o
  12   5   3      300.51      257.37     46.69 o
 -13   6   3       61.01      116.28     77.36 o
 -12   6   3      520.09      509.65     54.15 o
 -11   6   3       19.19       13.37     21.11 o
 -10   6   3      192.46      195.40     63.10 o
  -9   6   3       68.81       66.30     17.90 o
  -8   6   3      344.52      318.57     18.13 o
  -7   6   3       80.37       67.65     21.99 o
  -6   6   3        6.06        1.11      8.52 o
  -5   6   3      582.59      642.69     35.31 o
  -4   6   3      183.94      176.90      8.45 o
  -3   6   3      994.76      891.90     22.50 o
  -2   6   3     1858.14     1894.22    109.46 o
  -1   6   3      507.23      500.80     15.69 o
   0   6   3     1225.73     1221.48     44.42 o
   1   6   3     1506.81     1450.70     78.24 o
   2   6   3        0.26        6.51      6.16 o
   3   6   3      755.48      836.50     17.66 o
   4   6   3     1938.32     1929.92     33.05 o
   5   6   3      852.42      794.77     19.16 o
   6   6   3      830.24      731.79     21.16 o
   7   6   3       21.78       52.46     67.52 o
   8   6   3      763.53      686.74     61.88 o
   9   6   3        0.26       30.96     33.82 o
  10   6   3       59.76       48.20     66.64 o
  11   6   3        9.16       34.47     31.49 o
 -12   7   3        3.41       -4.69     25.47 o
 -11   7   3       58.12       87.69     53.82 o
 -10   7   3       46.29       11.19     26.41 o
  -9   7   3      143.86       61.00     25.42 o
  -8   7   3       45.84       88.77     25.75 o
  -7   7   3      379.33      433.31     65.75 o
  -6   7   3        2.22        0.79     11.36 o
  -5   7   3      292.75      288.88     18.07 o
  -4   7   3        1.46       14.09      6.63 o
  -3   7   3       16.92        8.75      3.70 o
  -2   7   3       20.03       17.01      5.53 o
  -1   7   3       66.33       75.62      8.62 o
   0   7   3       27.31       20.41     11.00 o
   1   7   3      232.93      252.82     19.01 o
   2   7   3       78.97      102.97      7.25 o
   3   7   3        1.88       -5.08      5.50 o
   4   7   3      918.58      702.88     21.77 o
   5   7   3      331.62      350.29     28.35 o
   6   7   3       12.15       -8.07     10.06 o
   7   7   3       58.08      152.06     22.10 o
   8   7   3       82.73       97.06     13.41 o
   9   7   3       44.81       36.85     17.13 o
  10   7   3      222.57      300.48     45.75 o
 -10   8   3      130.87      104.53     33.76 o
  -9   8   3      155.70      213.91     89.51 o
  -8   8   3       57.88        3.09     32.49 o
  -7   8   3       72.10       70.48     39.23 o
  -6   8   3       64.70       66.16     17.51 o
  -5   8   3      882.48      918.28     73.87 o
  -4   8   3      497.30      506.73     86.97 o
  -3   8   3     2401.97     2643.58    126.75 o
  -2   8   3      705.83      725.59     55.70 o
  -1   8   3     1478.55     1548.12     44.31 o
   0   8   3      365.45      387.95     15.27 o
   1   8   3      670.09      807.58     25.41 o
   2   8   3      202.25      220.79     11.88 o
   3   8   3       11.91       11.27      7.85 o
   4   8   3      440.43      408.76     16.90 o
   5   8   3      132.44      106.15     45.81 o
   6   8   3      607.21      702.28     51.44 o
   7   8   3       14.12       17.25     26.58 o
   8   8   3      221.39      340.45     30.78 o
   9   8   3        7.53      -28.58     19.05 o
  -9   9   3      236.24      239.24     22.94 o
  -8   9   3       15.01       31.05     79.68 o
  -7   9   3      352.87      317.21     62.88 o
  -6   9   3       79.28       88.59     43.26 o
  -5   9   3      190.49      181.71     21.22 o
  -4   9   3       98.34      121.57     56.97 o
  -3   9   3       37.25       24.64     10.17 o
  -2   9   3       17.33       18.21     17.63 o
  -1   9   3       12.14      -16.41     10.94 o
   0   9   3      596.50      591.34     69.79 o
   1   9   3        7.26       18.79     11.18 o
   2   9   3      272.78      194.94     23.21 o
   3   9   3        2.44       20.75     27.13 o
   4   9   3      457.21      444.62     30.94 o
   5   9   3       85.36       34.26     23.32 o
   6   9   3      189.53      265.20     54.26 o
   7   9   3       85.75       65.86     18.08 o
  -6  10   3       82.87       78.24     40.00 o
  -5  10   3       60.48      138.47     36.80 o
  -4  10   3        3.80      -11.44      7.63 o
  -3  10   3       35.80       39.89     12.16 o
  -2  10   3       40.29       97.47     16.47 o
  -1  10   3       72.56      116.03     15.80 o
   0  10   3        0.04       33.04     13.37 o
   2  10   3       40.75       37.71     12.21 o
   3  10   3        0.04       28.77     48.02 o
   4  10   3       26.91      -10.25     14.86 o
   5  10   3       49.97       45.40     15.37 o
 -15   0   4     1112.54     1448.76     96.14 o
 -14   0   4      207.58      216.82     19.56 o
 -13   0   4     1757.92     1850.34     51.50 o
 -12   0   4       69.61      101.45     13.37 o
 -11   0   4     1421.04     1476.72     48.51 o
 -10   0   4       16.67       15.36      8.84 o
  -9   0   4     1499.85     1464.01     30.50 o
  -8   0   4      185.18      173.28      8.73 o
  -7   0   4      248.58      281.80      8.95 o
  -6   0   4     2167.96     2019.97     32.82 o
  -5   0   4       91.71       77.58      4.64 o
  -4   0   4    27146.49    27252.59    395.18 o
  -3   0   4     1373.18     1433.62     30.17 o
  -2   0   4    40620.18    38181.49    480.71 o
  -1   0   4     1521.33     1413.62     27.52 o
   0   0   4    15603.59    14989.85    284.89 o
   1   0   4      891.33      925.17     20.22 o
   2   0   4      172.13      172.39      7.85 o
   3   0   4     2357.16     2262.98     44.31 o
   4   0   4     3129.16     3227.61     60.45 o
   5   0   4     9878.81     9800.40    151.40 o
   6   0   4     3817.75     3608.31     79.90 o
   7   0   4     2773.34     3023.17     84.10 o
   8   0   4     2975.59     3156.22     89.62 o
   9   0   4     2308.68     2397.69     74.92 o
  10   0   4      488.93      422.03     30.06 o
  11   0   4       25.38       19.89     22.21 o
  12   0   4       69.53       52.05     20.11 o
  13   0   4      143.53      110.40     22.32 o
 -15   1   4      320.88      390.40     41.77 o
 -14   1   4      157.44      169.66     15.83 o
 -13   1   4        4.98        3.11      8.49 o
 -12   1   4       90.42       93.54     14.81 o
 -11   1   4      703.61      717.73     50.72 o
 -10   1   4     4414.92     4500.11     58.94 o
  -9   1   4     4817.29     4934.99     59.18 o
  -8   1   4      532.01      517.40     14.48 o
  -7   1   4     4965.33     4976.05     52.75 o
  -6   1   4     1982.31     1955.17     22.60 o
  -5   1   4    12801.88    12730.70    247.87 o
  -4   1   4      494.76      504.35      8.23 o
  -3   1   4       89.87       88.14      9.23 o
  -2   1   4      708.51      711.16      9.72 o
  -1   1   4       29.59       48.08      3.09 o
   0   1   4    12537.80    12748.96    161.40 o
   1   1   4      469.36      441.31      7.36 o
   2   1   4     3791.52     3961.05     47.04 o
   3   1   4     1955.96     2095.73     29.00 o
   4   1   4     4131.82     3995.25     48.42 o
   5   1   4      243.65      261.26     23.43 o
   6   1   4      413.88      414.69     11.37 o
   7   1   4        6.33        8.73      4.31 o
   8   1   4      106.05      103.14     24.26 o
   9   1   4      480.75      527.61     32.66 o
  10   1   4       14.74      -10.84     13.87 o
  11   1   4      518.96      566.19     27.39 o
  12   1   4        7.82       20.23     17.63 o
  13   1   4      446.24      483.79     36.08 o
 -15   2   4       44.71       69.77     16.92 o
 -14   2   4        0.24       -7.11     36.47 o
 -13   2   4      508.06      450.97     18.11 o
 -12   2   4       87.01       49.50     13.25 o
 -11   2   4      434.44      447.33     50.45 o
 -10   2   4        0.96        8.11      5.15 o
  -9   2   4       20.65       33.60      7.24 o
  -8   2   4       67.03       57.20      8.90 o
  -7   2   4      167.41      159.12      5.69 o
  -6   2   4     3808.62     3986.03     43.33 o
  -5   2   4      334.23      351.55      7.03 o
  -4   2   4     1697.72     1604.38     20.47 o
  -3   2   4        2.89       18.25     14.86 o
  -2   2   4       69.09       52.99     14.53 o
  -1   2   4      650.89      640.46     10.94 o
   0   2   4      600.25      602.01     11.44 o
   1   2   4     2799.16     3167.05     35.05 o
   2   2   4       34.95       38.24      4.22 o
   3   2   4      415.80      404.91      8.01 o
   4   2   4      336.08      382.35     14.26 o
   5   2   4      149.78      123.76     12.21 o
   6   2   4      473.52      452.74     23.48 o
   7   2   4        5.00       11.02     17.13 o
   8   2   4      779.92      767.38     23.35 o
   9   2   4      470.09      451.43     64.09 o
  10   2   4        7.15      -11.88     36.41 o
  11   2   4       10.63        5.03     34.15 o
  12   2   4      228.05      204.10     19.81 o
  13   2   4       46.17       50.92     15.22 o
 -15   3   4      104.74       82.89     53.26 o
 -14   3   4      108.71       97.39     47.46 o
 -13   3   4      234.15      164.66     13.70 o
 -12   3   4     1110.36     1115.07     64.43 o
 -11   3   4     2490.78     2509.20     80.84 o
 -10   3   4      137.23      124.96     10.94 o
  -9   3   4     2575.89     2620.95     48.24 o
  -8   3   4     1214.80     1170.22     22.28 o
  -7   3   4     2869.50     2891.32     45.51 o
  -6   3   4        2.31       14.77      8.79 o
  -5   3   4     2271.45     2078.16     29.08 o
  -4   3   4      140.56      161.28     21.11 o
  -3   3   4     2150.05     2137.76     64.76 o
  -2   3   4      165.55      144.22      8.07 o
  -1   3   4     1238.01     1408.22     67.02 o
   0   3   4     3762.79     3690.99    226.93 o
   1   3   4       36.45       62.11      4.40 o
   2   3   4     6740.03     6405.22    114.93 o
   3   3   4       65.21       57.62      4.82 o
   4   3   4    13352.67    12971.00    139.21 o
   5   3   4      141.63      133.68      7.78 o
   6   3   4     3531.95     3574.46    148.58 o
   7   3   4      109.17      165.14     19.39 o
   8   3   4      152.06      125.12     14.52 o
   9   3   4      726.15      701.68     31.66 o
  10   3   4      132.73      166.68     28.23 o
  11   3   4     1375.66     1485.04     61.06 o
  12   3   4      149.14      201.81     84.04 o
  13   3   4     1260.68     1314.07    207.15 o
 -14   4   4        0.22      -34.68     36.41 o
 -13   4   4      485.83      543.04     44.98 o
 -12   4   4        2.64       23.94     30.94 o
 -11   4   4      413.05      444.24     22.43 o
 -10   4   4      232.08      235.82     13.26 o
  -9   4   4      118.88      107.57     18.79 o
  -8   4   4      911.26      901.93     39.56 o
  -7   4   4      206.94      213.48     10.06 o
  -6   4   4     2326.07     2371.56     67.63 o
  -5   4   4      123.46      136.16      6.28 o
  -4   4   4     2859.80     2744.32     38.99 o
  -3   4   4     1826.54     1732.53     33.08 o
  -2   4   4     3795.34     3727.45     61.39 o
  -1   4   4      924.51      661.33     25.69 o
   0   4   4     3900.38     3907.35    122.00 o
   1   4   4     3655.11     3832.34     51.70 o
   2   4   4      496.53      475.32     15.19 o
   3   4   4       27.58       25.50      4.50 o
   4   4   4        6.32        9.89      5.47 o
   5   4   4     1645.61     1605.13     30.56 o
   6   4   4     2935.71     2890.90    180.46 o
   7   4   4      724.05      646.69     18.57 o
   8   4   4      777.51      787.01     65.59 o
   9   4   4     1336.77     1376.32     38.37 o
  10   4   4      893.45      793.08     39.01 o
  11   4   4      378.90      418.50     48.51 o
  12   4   4       20.35        9.75     17.64 o
 -13   5   4        0.38       -6.26     19.33 o
 -12   5   4        0.80      -21.00     17.68 o
 -11   5   4       97.44      118.31     38.24 o
 -10   5   4       38.38       72.94     17.57 o
  -9   5   4        7.53       13.03     12.76 o
  -8   5   4       21.05       43.25     14.20 o
  -7   5   4       49.03       43.40      9.58 o
  -6   5   4       10.01        6.52      3.42 o
  -5   5   4      169.90      187.48      9.15 o
  -4   5   4      128.37      141.62     15.08 o
  -3   5   4      480.42      461.09     14.92 o
  -2   5   4      230.45      241.89     12.32 o
  -1   5   4     1548.32     1595.39     27.96 o
   0   5   4       35.30       50.60      5.44 o
   1   5   4        0.15        1.30      6.34 o
   2   5   4      874.04      846.91     20.28 o
   3   5   4     1017.16     1026.61     42.49 o
   4   5   4       14.18       18.37      8.84 o
   5   5   4      135.93      180.24      8.97 o
   6   5   4        8.43        3.89     16.52 o
   7   5   4        4.17        3.81     12.65 o
   8   5   4      128.11      113.82     19.89 o
   9   5   4       20.55       19.43     34.70 o
  10   5   4       30.19        7.86     30.33 o
  11   5   4        5.96       19.67     16.12 o
  12   5   4       36.73       86.08     18.32 o
 -13   6   4      253.35      251.82     94.32 o
 -12   6   4        4.58        2.51     33.15 o
 -11   6   4      418.55      496.46     70.73 o
 -10   6   4       34.77       48.55     49.07 o
  -9   6   4      394.70      370.29     16.57 o
  -8   6   4       87.27      119.57     12.38 o
  -7   6   4       61.01       58.09      7.91 o
  -6   6   4      305.18      309.38     14.48 o
  -5   6   4      315.09      364.12     17.79 o
  -4   6   4     2213.37     2294.71     69.82 o
  -3   6   4     1649.29     1584.33     49.23 o
  -2   6   4     7103.78     7203.29    109.82 o
  -1   6   4     1261.77     1256.17     23.76 o
   0   6   4     1842.13     1850.15     30.13 o
   1   6   4      746.88      804.78     32.21 o
   2   6   4      532.58      573.39     15.64 o
   3   6   4     1362.25     1264.78     46.30 o
   4   6   4     5134.08     5150.68     98.19 o
   5   6   4      116.71      119.82     10.00 o
   6   6   4     1077.64     1135.02     57.80 o
   7   6   4      621.99      673.82     75.97 o
   8   6   4     1323.05     1215.28     64.09 o
   9   6   4       26.68       13.41     28.62 o
  10   6   4       32.33       -5.10     28.68 o
  11   6   4       83.66       68.91     34.37 o
 -12   7   4       43.95       41.41     14.98 o
 -11   7   4      294.49      279.25     24.42 o
 -10   7   4       58.24       43.81     15.32 o
  -9   7   4      761.69      756.40     32.63 o
  -8   7   4       55.22       13.60     17.16 o
  -7   7   4     1291.78     1231.89    110.23 o
  -6   7   4      558.81      504.14     34.09 o
  -5   7   4     1188.56     1177.95     68.40 o
  -4   7   4      198.22      205.32      9.75 o
  -3   7   4      120.86      132.76     14.53 o
  -2   7   4     1627.38     1713.40     60.56 o
  -1   7   4      187.61      135.57     27.79 o
   0   7   4     2113.81     2194.07     39.65 o
   1   7   4      241.21      209.49     26.41 o
   2   7   4     4704.02     4915.53     80.27 o
   3   7   4      178.57      148.72     11.77 o
   4   7   4      382.11      360.26     18.90 o
   5   7   4      160.20      114.62     32.49 o
   6   7   4      285.20      248.95     52.88 o
   7   7   4       66.13       53.12     12.40 o
   8   7   4      118.64      113.39     15.21 o
   9   7   4      377.96      361.58     31.61 o
  10   7   4        1.32        5.07     45.86 o
 -10   8   4       59.76       39.11     20.55 o
  -9   8   4       16.68       15.42     31.66 o
  -8   8   4        6.11      -11.70     23.15 o
  -7   8   4        6.10      -35.95     40.39 o
  -6   8   4       66.29       72.20     31.99 o
  -5   8   4       11.48       -9.62     26.47 o
  -4   8   4      345.20      351.57     23.32 o
  -3   8   4        7.36       22.93      8.60 o
  -2   8   4      337.92      303.96     15.86 o
  -1   8   4       74.98       73.69     62.55 o
   0   8   4      178.05       90.00     17.63 o
   1   8   4        2.33       30.39     15.56 o
   2   8   4       87.50       32.31     13.55 o
   3   8   4     1205.63     1201.04     37.07 o
   4   8   4      549.68      463.14     71.77 o
   5   8   4       25.87      -18.02     12.01 o
   6   8   4       11.04       41.18     15.75 o
   7   8   4       65.64       37.46     16.69 o
   8   8   4        3.13      -27.87     18.58 o
   9   8   4       21.73       95.80     28.12 o
  -9   9   4      214.29      214.06     39.23 o
  -8   9   4      321.52      388.34     26.44 o
  -7   9   4      769.67      859.77     61.39 o
  -6   9   4        0.26      -13.73      9.15 o
  -5   9   4      128.02      148.50     22.03 o
  -4   9   4       24.49       41.71      9.15 o
  -3   9   4        6.76       14.56     20.39 o
  -2   9   4       23.99       42.88     10.06 o
  -1   9   4        1.46       -9.74      8.85 o
   0   9   4      240.21      283.22     27.65 o
   1   9   4       22.76        8.72     13.87 o
   3   9   4      120.41      102.35     14.53 o
   4   9   4      304.06      302.50     31.38 o
   5   9   4        8.45       30.28     24.26 o
   6   9   4      147.13      197.97     44.92 o
   7   9   4        4.84       45.09     21.00 o
  -6  10   4      126.04       91.61     31.16 o
  -5  10   4       30.67       -1.11     27.96 o
  -3  10   4       43.34       -1.11     35.80 o
  -2  10   4      491.52      658.63     61.44 o
  -1  10   4       46.53      123.99     27.41 o
   0  10   4      444.95      485.79     32.27 o
   1  10   4        7.24       -1.87     10.66 o
   2  10   4        6.34        3.32     13.37 o
   3  10   4       16.48       34.87     12.48 o
   4  10   4       33.82       22.44     44.76 o
 -15   1   5       62.95       28.72     23.81 o
 -14   1   5        8.78       -3.27      9.00 o
 -13   1   5       31.11       30.05     10.53 o
 -12   1   5     1160.43     1260.36     25.82 o
 -11   1   5     1068.21     1148.55     24.66 o
 -10   1   5     5822.66     6006.20     84.14 o
  -9   1   5       30.44       30.45      7.74 o
  -8   1   5     7867.66     7631.18     87.65 o
  -7   1   5     2349.35     2400.96     29.93 o
  -6   1   5     2294.58     2283.60     26.96 o
  -5   1   5       70.08       63.62      5.58 o
  -4   1   5      403.15      515.15     10.08 o
  -3   1   5     8111.73     8413.78    140.51 o
  -2   1   5     2659.59     2751.86     33.24 o
  -1   1   5     5695.89     5859.14     72.13 o
   0   1   5     1010.97      898.89     17.90 o
   1   1   5     4360.16     4380.35     60.17 o
   2   1   5     8217.34     8438.12    108.54 o
   3   1   5     3135.93     3084.54     40.40 o
   4   1   5     1860.00     1829.28     66.75 o
   5   1   5     1157.67     1138.99     29.28 o
   6   1   5     2482.08     2296.59     62.11 o
   7   1   5      169.92      160.79      8.31 o
   8   1   5      148.83      159.07     23.26 o
   9   1   5      335.61      423.28     19.65 o
  10   1   5       48.47       21.54     12.41 o
  11   1   5     1336.62     1402.57    172.28 o
  12   1   5      179.38      179.18     18.96 o
  13   1   5      585.23      637.73     36.25 o
 -15   2   5      839.28      860.20     45.25 o
 -14   2   5      624.61      560.48     53.04 o
 -13   2   5     1249.88     1289.24     60.23 o
 -12   2   5      264.00      235.87     11.11 o
 -11   2   5      677.29      683.57     14.48 o
 -10   2   5       43.25       31.72      4.84 o
  -9   2   5      380.53      355.75     16.19 o
  -8   2   5      632.06      615.73     11.52 o
  -7   2   5     1138.89     1138.39     36.14 o
  -6   2   5     7246.65     7389.94     91.82 o
  -5   2   5      422.67      413.12      7.46 o
  -4   2   5     8547.07     8409.88     90.86 o
  -3   2   5     1463.59     1648.43     21.55 o
  -2   2   5    15701.19    15477.43    161.51 o
  -1   2   5       88.92       75.68      4.59 o
   0   2   5    10808.97    10816.11    112.44 o
   1   2   5      481.02      601.43      9.36 o
   2   2   5     3392.39     3527.28     46.00 o
   3   2   5     1620.97     1601.33     22.33 o
   4   2   5       43.41       47.31      7.63 o
   5   2   5     3511.16     3580.63     78.01 o
   6   2   5      367.01      411.75     16.66 o
   7   2   5    10668.02    11041.81    566.02 o
   8   2   5      722.86      635.62     32.21 o
   9   2   5     2534.96     2518.65     67.17 o
  10   2   5       40.39       50.88     16.63 o
  11   2   5      779.44      787.20    154.66 o
  12   2   5        7.23      -24.76     21.00 o
  13   2   5       32.85        4.87     46.47 o
 -15   3   5        9.90       34.47     19.74 o
 -14   3   5        1.27       -5.49     45.81 o
 -13   3   5      217.16      251.17     56.47 o
 -12   3   5      912.52     1014.42     36.63 o
 -11   3   5        0.29       14.75      8.28 o
 -10   3   5       40.10       66.25     22.10 o
  -9   3   5        0.67       12.58     19.95 o
  -8   3   5     2385.11     2501.30    106.47 o
  -7   3   5     2188.90     2264.89     36.87 o
  -6   3   5       78.22       79.45      8.73 o
  -5   3   5      336.06      373.13      8.02 o
  -4   3   5     2198.75     2201.67     32.51 o
  -3   3   5      549.36      605.06     61.94 o
  -2   3   5       55.30       60.21     27.13 o
  -1   3   5        9.58       21.42      8.95 o
   0   3   5      702.39      743.75     35.64 o
   1   3   5     4216.76     4564.27     67.08 o
   2   3   5     2818.34     2846.87     42.60 o
   3   3   5       30.58       41.68     14.20 o
   4   3   5      401.11      436.26     51.66 o
   5   3   5     1014.51      952.50     55.47 o
   6   3   5       22.93       26.32     38.68 o
   7   3   5       53.01       36.92     30.33 o
   8   3   5        2.50        7.94     16.52 o
   9   3   5        2.28       37.21     14.42 o
  10   3   5       19.33      -13.23     13.24 o
  11   3   5       16.77       44.76     14.92 o
  12   3   5       20.85        1.18     13.81 o
 -14   4   5       44.15       87.30     31.05 o
 -13   4   5       89.34      122.15     11.96 o
 -12   4   5      314.69      283.94     15.79 o
 -11   4   5      194.77      218.15     38.79 o
 -10   4   5       84.69       96.33     44.81 o
  -9   4   5       30.58       32.49     61.39 o
  -8   4   5       81.69       49.74     31.66 o
  -7   4   5       26.27       22.24     17.07 o
  -6   4   5      474.59      480.72     13.15 o
  -5   4   5      855.88      900.26     18.09 o
  -4   4   5     3038.55     2899.43     57.57 o
  -3   4   5      155.18      129.59     14.37 o
  -2   4   5     5850.33     5784.04    154.10 o
  -1   4   5      281.21      421.38     14.49 o
   0   4   5     4979.89     4938.44    102.55 o
   1   4   5      700.77      727.13     13.78 o
   2   4   5       56.82       66.21      5.79 o
   3   4   5     1547.35     1476.61     57.30 o
   4   4   5     1371.07     1376.57     87.08 o
   5   4   5      492.02      530.75     35.58 o
   6   4   5     3614.61     3583.31    168.97 o
   7   4   5      666.19      709.82     94.26 o
   8   4   5        4.09        2.25     16.47 o
   9   4   5      407.62      354.73     23.92 o
  10   4   5        3.82       -1.70     13.42 o
  11   4   5      105.75      166.96     20.94 o
  12   4   5       73.39       71.26     17.24 o
 -13   5   5       78.06       17.30     15.23 o
 -12   5   5      306.77      382.54     48.96 o
 -11   5   5      110.40       69.58     13.89 o
 -10   5   5     2017.74     2139.52    175.87 o
  -9   5   5      822.25      706.20     22.39 o
  -8   5   5     1400.21     1453.84     35.87 o
  -7   5   5      136.12      115.93      7.56 o
  -6   5   5     2258.18     2195.37     64.43 o
  -5   5   5     1374.48     1456.38     32.93 o
  -4   5   5      162.36      167.76      6.46 o
  -3   5   5      290.68      222.78     19.89 o
  -2   5   5      616.41      554.31     24.88 o
  -1   5   5      170.84      156.23      6.52 o
   0   5   5     3738.74     3720.13    140.07 o
   1   5   5     1098.62     1003.90     15.17 o
   2   5   5     1420.18     1540.06     22.54 o
   3   5   5     3572.64     3484.19     51.29 o
   4   5   5     2262.79     2292.42    165.04 o
   5   5   5     3008.92     3160.06     60.63 o
   6   5   5      176.66      212.95     14.59 o
   7   5   5      159.84      117.11     41.50 o
   8   5   5      284.97      387.60     27.01 o
   9   5   5      388.91      483.20     25.11 o
  10   5   5      146.09      102.40     24.81 o
  11   5   5     1283.39     1492.64     59.40 o
 -13   6   5       25.99        1.30     20.60 o
 -12   6   5       52.31       47.30     21.00 o
 -11   6   5       24.85       51.11     16.58 o
 -10   6   5        0.43      -18.29     17.36 o
  -9   6   5        4.07       11.69     15.29 o
  -8   6   5       45.07       56.34     18.40 o
  -7   6   5       75.65       66.99      5.85 o
  -6   6   5      388.19      426.95     45.86 o
  -5   6   5      116.94      129.10     17.18 o
  -4   6   5     1631.86     1655.25     29.23 o
  -3   6   5      782.31      787.15     50.39 o
  -2   6   5     3142.42     3224.97     56.28 o
  -1   6   5        0.17        9.68     13.21 o
   0   6   5      443.62      407.84     51.72 o
   1   6   5      104.51       78.29      7.48 o
   2   6   5       73.29       40.79      7.68 o
   3   6   5     1371.02     1475.44     57.46 o
   4   6   5      708.34      689.30     19.01 o
   5   6   5      545.94      551.39     33.04 o
   6   6   5        1.02       23.12     10.17 o
   7   6   5       43.98       23.26     35.86 o
   8   6   5       24.16       29.16     37.02 o
   9   6   5       80.48       71.73     66.25 o
  10   6   5       70.45       19.32     22.49 o
 -12   7   5       15.45       28.73     57.41 o
 -11   7   5       23.38       43.28     18.66 o
 -10   7   5      299.49      110.40     41.22 o
  -9   7   5        7.17      -10.53     17.68 o
  -8   7   5      322.26      253.60     24.05 o
  -7   7   5      108.34       97.47     33.48 o
  -6   7   5      162.51      147.66     10.06 o
  -5   7   5      181.59      152.96     17.07 o
  -4   7   5       40.19       42.89      6.08 o
  -3   7   5       49.41       78.78      6.52 o
  -2   7   5        2.31      -21.65     14.43 o
  -1   7   5      139.49      119.46     13.26 o
   0   7   5      584.49      545.11     20.11 o
   1   7   5       41.68       65.44     24.37 o
   2   7   5      599.69      591.92     37.52 o
   3   7   5       11.59       30.53     10.58 o
   4   7   5      656.61      642.38     28.07 o
   5   7   5       26.51        6.52     13.15 o
   6   7   5        6.59       24.20     21.88 o
   7   7   5        6.08        8.27     26.47 o
   8   7   5       14.04       17.84     64.70 o
   9   7   5       64.41       10.42     25.36 o
 -10   8   5        7.98      -25.60     17.07 o
  -9   8   5       16.45        7.86     87.19 o
  -8   8   5      213.26      197.14     40.28 o
  -7   8   5       20.26       31.26     29.78 o
  -6   8   5      420.56      395.84     38.68 o
  -5   8   5       23.73       32.78     28.12 o
  -4   8   5     1825.25     1836.81     80.39 o
  -3   8   5       63.25       73.61     11.11 o
  -2   8   5      952.77      976.34     34.92 o
  -1   8   5      265.12      258.92     17.13 o
   0   8   5     1219.55     1288.45     33.61 o
   1   8   5        8.28      -11.29     10.12 o
   2   8   5       26.90        0.75     36.96 o
   3   8   5      119.13      108.27     13.28 o
   4   8   5       12.86        5.53     16.52 o
   5   8   5     1397.55     1374.44    162.34 o
   6   8   5      181.74      194.53     44.42 o
   7   8   5      537.87      516.15     41.94 o
   8   8   5       56.64       91.61     22.32 o
  -9   9   5       29.05       37.46     24.42 o
  -8   9   5      281.58      135.73     23.68 o
  -7   9   5       30.71       64.84     19.36 o
  -6   9   5      294.58      383.68     42.55 o
  -5   9   5       59.79      137.65     21.80 o
  -4   9   5       22.69       20.66     19.28 o
  -3   9   5      110.27       78.18     58.13 o
  -2   9   5       86.09      143.86     17.73 o
  -1   9   5      130.90       86.84     39.23 o
   0   9   5      562.45      510.61     37.68 o
   1   9   5      159.89      131.92     23.32 o
   2   9   5      193.71      192.04     14.29 o
   3   9   5      449.76      468.25     26.84 o
   4   9   5      151.23      107.63     28.73 o
   5   9   5       46.09       37.46     19.89 o
   6   9   5        9.51       16.34     42.44 o
  -6  10   5        0.02       34.50     43.21 o
  -5  10   5        0.24       62.78     25.39 o
  -4  10   5       26.15       70.38     18.84 o
  -3  10   5        3.06       -0.67     42.66 o
  -2  10   5       13.15       15.39     16.05 o
  -1  10   5       26.62      -21.00     23.21 o
   0  10   5        3.36      117.47     29.51 o
   1  10   5        6.81        0.15     26.02 o
   2  10   5        2.71       19.62     36.58 o
   3  10   5       11.08        5.84     10.26 o
   4  10   5        6.76       33.66     95.70 o
 -15   0   6      413.61      405.79     46.86 o
 -14   0   6      889.02      865.50     39.12 o
 -13   0   6      629.77      739.41     41.55 o
 -12   0   6     2926.58     2783.25     70.17 o
 -11   0   6       27.31       -3.32     11.05 o
 -10   0   6      106.48       71.83      7.85 o
  -9   0   6       37.17       30.83      5.53 o
  -8   0   6      904.43      939.43     20.33 o
  -7   0   6     3303.82     3384.31     58.02 o
  -6   0   6     5136.21     5421.74     97.91 o
  -5   0   6    16829.07    17215.81    226.76 o
  -4   0   6    14260.69    14481.40    192.06 o
  -3   0   6    15162.68    15030.52    285.33 o
  -2   0   6      687.28      526.13     16.80 o
  -1   0   6     3212.22     3045.16     80.67 o
   0   0   6     5499.15     5431.58     98.02 o
   1   0   6       42.06       35.36      6.74 o
   2   0   6    10018.17    10517.26    177.25 o
   3   0   6     1116.21     1022.64     23.43 o
   4   0   6     2459.03     2443.55     42.77 o
   5   0   6     4204.92     4159.08    115.81 o
   6   0   6     2204.17     2460.02     72.49 o
   7   0   6     5279.22     5744.65    151.17 o
   8   0   6       61.29      111.72     19.01 o
   9   0   6     4840.33     5271.12    149.63 o
  10   0   6      127.57       77.58     28.73 o
  11   0   6      392.76      422.03     32.82 o
  12   0   6        2.51       -7.85     20.00 o
 -15   1   6      360.30      343.04     25.16 o
 -14   1   6       52.96       74.44     22.16 o
 -13   1   6       58.74       53.93     10.76 o
 -12   1   6     1164.53     1236.92     51.66 o
 -11   1   6       88.01      112.75     20.11 o
 -10   1   6     6835.23     7086.52     96.40 o
  -9   1   6     2000.93     2046.37     31.61 o
  -8   1   6     2117.69     2171.27     31.70 o
  -7   1   6      253.59      251.15     30.83 o
  -6   1   6     1955.08     1968.44     41.44 o
  -5   1   6     1002.83     1139.62     15.86 o
  -4   1   6     3285.90     3685.02     76.69 o
  -3   1   6      532.27      582.08     10.01 o
  -2   1   6      108.92      108.57      7.18 o
  -1   1   6     4081.15     4173.69     49.49 o
   0   1   6      654.31      757.33     21.00 o
   1   1   6    11305.24    11693.76    151.18 o
   2   1   6       32.19       47.74      4.79 o
   3   1   6     3604.56     3654.74     50.94 o
   4   1   6      155.56      150.74      8.07 o
   5   1   6     1366.68     1334.57     78.35 o
   6   1   6      593.10      656.54     26.47 o
   7   1   6       94.76       80.40      8.79 o
   8   1   6      362.00      383.77     19.64 o
   9   1   6       51.81       73.88     49.67 o
  10   1   6      267.14      408.66     30.28 o
  11   1   6      199.05      165.66     43.76 o
  12   1   6      160.41      200.58     18.61 o
 -15   2   6        0.10      -38.13     25.42 o
 -14   2   6      269.26      256.15     49.34 o
 -13   2   6       65.63       85.96     33.43 o
 -12   2   6      362.05      313.11     19.67 o
 -11   2   6      254.83      214.94     25.42 o
 -10   2   6        0.84        3.78      7.74 o
  -9   2   6      123.82      127.90      7.59 o
  -8   2   6      761.91      759.93     14.85 o
  -7   2   6      681.48      592.51     78.74 o
  -6   2   6        6.46       11.62      3.90 o
  -5   2   6      710.44      644.02     19.28 o
  -4   2   6      176.76      224.63     31.94 o
  -3   2   6     2045.98     2073.30     29.75 o
  -2   2   6       12.57       14.00      2.57 o
  -1   2   6      287.89      345.78     12.32 o
   0   2   6     4318.26     4549.25     80.78 o
   1   2   6      357.41      450.72     13.37 o
   2   2   6      901.65      977.92     15.39 o
   3   2   6       79.69      143.68     18.23 o
   4   2   6       19.51        1.11      8.28 o
   5   2   6     1305.59     1197.75    109.18 o
   6   2   6      611.08      567.84     36.85 o
   7   2   6        6.43       12.80     15.08 o
   8   2   6       33.33       36.42     10.44 o
   9   2   6      605.86      584.53     51.77 o
  10   2   6      172.90      132.29     41.88 o
  11   2   6       16.71       39.11     18.79 o
  12   2   6        4.02       33.52     19.79 o
 -15   3   6       34.58       59.26     46.41 o
 -14   3   6       29.92       29.46     14.14 o
 -13   3   6       19.72      -10.33      9.79 o
 -12   3   6     1095.45     1155.35     63.93 o
 -11   3   6      264.25      284.13     14.39 o
 -10   3   6     2004.13     2076.91     81.39 o
  -9   3   6     1692.90     1652.63     40.72 o
  -8   3   6     9742.97     9460.97    447.00 o
  -7   3   6      624.47      662.77     30.28 o
  -6   3   6     2695.09     2535.31     34.57 o
  -5   3   6      345.57      340.12     20.00 o
  -4   3   6     3284.93     3165.88     42.17 o
  -3   3   6     5086.74     5385.11     97.27 o
  -2   3   6      129.75      115.64      6.53 o
  -1   3   6     6800.67     6771.24    101.72 o
   0   3   6     2334.59     2608.51     39.54 o
   1   3   6     3302.25     2902.54     40.26 o
   2   3   6      963.37      987.79     55.20 o
   3   3   6     6026.65     5940.37     96.01 o
   4   3   6      549.64      567.19     48.07 o
   5   3   6     3267.36     3461.26     67.68 o
   6   3   6       38.72       74.79     54.09 o
   7   3   6      494.34      368.10     24.20 o
   8   3   6       84.39       61.60     22.21 o
   9   3   6      264.53      159.54     27.67 o
  10   3   6      744.49      736.75     28.05 o
  11   3   6      641.80      641.25     30.18 o
  12   3   6      839.15     1041.80    159.74 o
 -14   4   6      913.11      883.42     54.38 o
 -13   4   6       58.04       49.27     18.40 o
 -12   4   6      235.98      262.38     18.91 o
 -11   4   6       27.23        2.21     16.69 o
 -10   4   6      152.80       97.07     55.97 o
  -9   4   6      384.75      352.14     37.52 o
  -8   4   6      132.83      144.06      9.30 o
  -7   4   6      483.32      539.94     20.11 o
  -6   4   6      544.25      543.68     17.80 o
  -5   4   6     3098.60     3370.95    131.50 o
  -4   4   6     1962.28     2049.32     64.65 o
  -3   4   6     1602.03     1596.05     34.71 o
  -2   4   6     5077.98     5233.56    225.82 o
  -1   4   6     5275.98     5805.31     93.64 o
   0   4   6     3651.60     3714.40     55.39 o
   1   4   6       33.75       59.75     12.71 o
   2   4   6      256.97      225.69     14.86 o
   3   4   6      169.96      132.37     19.56 o
   4   4   6      580.39      537.51     15.12 o
   5   4   6     4400.13     4410.70     75.27 o
   6   4   6       75.67       49.61     11.11 o
   7   4   6     1756.69     1712.86     79.23 o
   8   4   6      679.54      619.45     56.19 o
   9   4   6      802.92      878.30     55.14 o
  10   4   6        9.54       12.02     28.07 o
  11   4   6       22.29       -3.32     27.74 o
 -13   5   6       19.38       34.49     20.28 o
 -12   5   6        0.80       18.26     14.27 o
 -11   5   6       16.43       24.20     17.68 o
 -10   5   6        0.37       17.57     13.04 o
  -9   5   6      321.26      282.63     85.53 o
  -8   5   6      147.35      140.15     40.28 o
  -7   5   6      279.66      247.85     25.47 o
  -6   5   6       27.48       37.23     16.58 o
  -5   5   6      102.69      174.35     69.73 o
  -4   5   6       85.32      103.67     16.74 o
  -3   5   6       28.49       76.43     18.90 o
  -2   5   6      220.88      235.43     23.37 o
  -1   5   6        0.15      -15.92     11.20 o
   0   5   6       40.06       30.43      8.90 o
   1   5   6       77.58       93.22      5.43 o
   2   5   6       20.28       13.79      4.73 o
   3   5   6       76.42       83.55     12.87 o
   4   5   6        7.43       -8.78      5.85 o
   5   5   6       89.04       79.53     19.84 o
   6   5   6       73.27      104.87     39.62 o
   7   5   6       60.99      130.59     18.29 o
   8   5   6        0.23       11.07     59.51 o
   9   5   6       48.62       76.09     16.61 o
  10   5   6        0.10       47.51     19.79 o
  11   5   6       29.16       51.29     21.55 o
 -13   6   6       63.89       23.95     26.91 o
 -12   6   6      488.22      550.74     29.23 o
 -11   6   6       18.60       -5.36     35.25 o
 -10   6   6      183.27      190.39     45.86 o
  -9   6   6        9.61       -5.87     12.21 o
  -8   6   6      122.28      157.27     30.89 o
  -7   6   6       46.92       62.33     54.20 o
  -6   6   6     1437.82     1416.10     65.97 o
  -5   6   6     1401.78     1332.28     65.53 o
  -4   6   6      852.60      778.36     95.59 o
  -3   6   6     2427.33     2324.27     89.73 o
  -2   6   6     1502.74     1528.71     40.86 o
  -1   6   6     1486.58     1707.42     43.63 o
   0   6   6       92.38       97.40     19.84 o
   1   6   6        3.86       15.88     21.05 o
   2   6   6      390.68      408.77     15.67 o
   3   6   6      910.63      726.81     34.04 o
   4   6   6       12.87       31.80      8.57 o
   5   6   6      714.38      728.78     86.14 o
   6   6   6      212.80      259.62     20.79 o
   7   6   6     1168.39     1282.62     42.72 o
   8   6   6       10.55       68.19     24.88 o
   9   6   6      251.77      309.20     30.39 o
  10   6   6      116.94       90.30     18.42 o
 -12   7   6      156.22      104.32     35.86 o
 -11   7   6       20.52       49.89     14.37 o
 -10   7   6     1126.60     1059.26    122.94 o
  -9   7   6      195.12      240.13     60.12 o
  -8   7   6      880.53      973.76     72.38 o
  -7   7   6      241.00      266.88     14.92 o
  -6   7   6     1165.03     1233.26     93.43 o
  -5   7   6       34.09      -17.32     21.60 o
  -4   7   6       79.92       87.80     17.44 o
  -3   7   6      358.39      337.45     81.17 o
  -2   7   6      153.92      195.18     74.65 o
  -1   7   6     1369.88     1236.52     36.31 o
   0   7   6       20.45       23.78      4.03 o
   1   7   6     1555.36     1489.79    109.46 o
   2   7   6        0.76       -8.01     38.51 o
   3   7   6     1129.58     1161.83    113.55 o
   4   7   6      230.09      154.34     15.66 o
   5   7   6      878.82      858.05     86.47 o
   6   7   6      256.55      263.40     73.54 o
   7   7   6      114.32      132.44     18.09 o
   8   7   6      101.95      112.10     19.78 o
   9   7   6        6.45       58.18     16.75 o
 -10   8   6        2.23       60.45     71.72 o
  -9   8   6       47.70        4.15     28.62 o
  -8   8   6       63.05       16.42     19.40 o
  -7   8   6       50.17       12.88     16.16 o
  -6   8   6        1.29        2.21     25.53 o
  -5   8   6        1.44      -23.84     15.89 o
  -4   8   6      105.15      114.60     35.58 o
  -3   8   6      129.70      176.53     97.30 o
  -2   8   6        7.66       66.65     87.14 o
  -1   8   6      182.59      146.43     16.43 o
   0   8   6       37.07       18.78      7.00 o
   1   8   6        4.21      -11.09     12.71 o
   2   8   6       51.38       70.60     18.93 o
   3   8   6        4.44      -18.68     29.84 o
   4   8   6       21.72      -11.55     11.39 o
   5   8   6        9.53        0.26     16.47 o
   6   8   6       29.50       85.39     44.76 o
   7   8   6       12.05       17.59     17.41 o
  -8   9   6      413.85      478.05     93.77 o
  -7   9   6       66.68       -7.85     39.89 o
  -6   9   6        3.73        3.90     18.19 o
  -5   9   6       46.21        0.00     44.20 o
  -4   9   6        1.83      -26.30     17.53 o
  -3   9   6      112.70       53.04     35.36 o
  -2   9   6       15.06      -21.38     14.25 o
  -1   9   6      244.07      273.69     34.75 o
   0   9   6       32.48       46.50     22.21 o
   1   9   6      228.31      251.74     19.71 o
   2   9   6      146.93      126.98     11.55 o
   3   9   6      474.78      483.32     97.41 o
   4   9   6      155.93      137.96     17.16 o
   5   9   6        0.90       15.27     29.78 o
   6   9   6        2.06      -31.94     29.73 o
  -5  10   6      158.98      184.42     25.31 o
  -4  10   6      169.66       92.53     23.32 o
  -3  10   6      532.59      574.30     72.99 o
  -2  10   6      545.38      543.90     32.74 o
  -1  10   6      176.96      259.91     40.78 o
   0  10   6      152.01      202.45     27.41 o
   1  10   6      153.89       90.40     36.69 o
   2  10   6      114.85        4.42     40.78 o
   3  10   6      148.78      139.59     56.47 o
 -15   1   7       17.07       57.71     14.42 o
 -14   1   7        6.70       10.22     10.69 o
 -13   1   7      698.96      703.63     21.10 o
 -12   1   7      231.38      231.16     20.17 o
 -11   1   7      620.69      590.68     36.08 o
 -10   1   7     4371.56     4295.85    111.12 o
  -9   1   7     3923.64     3863.88     97.25 o
  -8   1   7     1418.80     1448.55     22.31 o
  -7   1   7      401.50      386.97     39.56 o
  -6   1   7     2218.43     2121.60     75.09 o
  -5   1   7       21.62       39.73      3.87 o
  -4   1   7      299.67      249.33      4.80 o
  -3   1   7     4372.26     4676.18     54.38 o
  -2   1   7     1456.05     1512.30     25.91 o
  -1   1   7     5195.32     5206.19     67.83 o
   0   1   7     1360.18     1301.16     19.44 o
   1   1   7     1591.65     1445.65     24.04 o
   2   1   7      209.08      184.07     12.05 o
   3   1   7     4182.36     4231.01     65.65 o
   4   1   7        0.20        4.74     11.55 o
   5   1   7     1408.83     1416.64     31.28 o
   6   1   7        6.81       55.45     27.02 o
   7   1   7      858.43      837.10     30.83 o
   8   1   7      198.27      226.84     25.80 o
   9   1   7       27.17       18.29     14.92 o
  10   1   7      498.64      505.32     72.05 o
  11   1   7       22.52       -3.33     34.70 o
  12   1   7     1011.47     1084.02     44.81 o
 -15   2   7       49.60       56.81     14.51 o
 -14   2   7      997.09      908.49     34.79 o
 -13   2   7       15.63       53.21     12.11 o
 -12   2   7     1076.99      999.28     24.83 o
 -11   2   7        9.42       26.53     14.97 o
 -10   2   7      232.09      218.74     25.03 o
  -9   2   7       23.70       35.42      5.64 o
  -8   2   7       22.10       23.32      6.05 o
  -7   2   7     2211.04     2315.94     94.21 o
  -6   2   7      256.15      271.13      7.86 o
  -5   2   7     9265.03     9030.28    265.50 o
  -4   2   7        3.03       10.23      3.40 o
  -3   2   7    15695.91    15791.42    242.34 o
  -2   2   7      214.49      216.21     17.57 o
  -1   2   7     5648.40     5511.71    197.59 o
   0   2   7      768.80      766.40     13.81 o
   1   2   7     1866.25     2101.18     32.11 o
   2   2   7     5625.73     5716.47    117.91 o
   3   2   7      670.13      601.74     16.30 o
   4   2   7     5782.61     5953.15    108.63 o
   5   2   7     1900.39     1970.91     60.72 o
   6   2   7     2153.75     2262.59    102.77 o
   7   2   7     2131.56     2217.56    123.05 o
   8   2   7      921.95     1000.49     79.73 o
   9   2   7      544.74      550.46     50.17 o
  10   2   7       32.04       97.18     34.42 o
  11   2   7       78.21       79.84     28.29 o
  12   2   7        7.20      120.26     26.75 o
 -14   3   7       19.58       90.01     29.43 o
 -13   3   7       60.36       63.95     14.81 o
 -12   3   7      333.87      340.96     15.43 o
 -11   3   7      417.98      452.23     36.30 o
 -10   3   7      463.85      497.96     16.38 o
  -9   3   7      159.94      143.97     10.35 o
  -8   3   7     1390.35     1514.61     69.95 o
  -7   3   7        0.88       11.56      5.00 o
  -6   3   7        3.76        0.37      4.42 o
  -5   3   7        1.22        6.18      3.18 o
  -4   3   7       15.72       35.46      5.33 o
  -3   3   7       36.28       53.80      7.18 o
  -2   3   7      157.04      170.58      7.79 o
  -1   3   7      308.19      387.44      7.83 o
   0   3   7      219.34      284.01     12.38 o
   1   3   7      900.32      971.21     14.65 o
   2   3   7     1114.41     1083.26     20.98 o
   3   3   7      521.47      485.76     22.60 o
   4   3   7        4.20       -5.14      6.85 o
   5   3   7       58.91       89.67     29.73 o
   6   3   7      165.62      204.46     15.76 o
   7   3   7       54.90       25.05     17.18 o
   8   3   7       66.58       41.99     21.11 o
   9   3   7       57.37      204.52     45.86 o
  10   3   7       62.56       67.06     20.50 o
  11   3   7      126.06      187.11     19.87 o
 -14   4   7      608.79      562.40     40.39 o
 -13   4   7       25.47       31.21     49.84 o
 -12   4   7      670.44      658.81     70.78 o
 -11   4   7       16.50      -10.83     18.18 o
 -10   4   7      518.45      527.38     22.22 o
  -9   4   7        6.28       10.90      4.02 o
  -8   4   7       55.69       35.06      4.59 o
  -7   4   7     1350.26     1368.21     24.18 o
  -6   4   7      709.80      719.95     17.02 o
  -5   4   7     3293.91     3312.32     75.72 o
  -4   4   7       24.21       49.22     14.92 o
  -3   4   7     3479.95     3553.55    121.06 o
  -2   4   7       25.26       51.51     17.24 o
  -1   4   7     1005.32      940.10     28.68 o
   0   4   7       73.86       69.54      5.55 o
   1   4   7       93.55      102.55     13.54 o
   2   4   7      211.83      180.10      7.24 o
   3   4   7      367.31      363.15     34.20 o
   4   4   7      378.85      294.38     19.89 o
   5   4   7        4.15       -8.17      6.61 o
   6   4   7      768.67      731.86     23.74 o
   7   4   7      272.61      201.87     49.40 o
   8   4   7      618.94      564.75     23.83 o
   9   4   7        6.58      -10.48     27.52 o
  10   4   7      201.17      185.23     32.54 o
  11   4   7      185.69      209.10    119.24 o
 -13   5   7       35.82        8.73     38.57 o
 -12   5   7      214.20      186.65     21.77 o
 -11   5   7      617.91      676.77    169.74 o
 -10   5   7      483.52      426.15     92.94 o
  -9   5   7     2556.98     2603.04     95.09 o
  -8   5   7     1822.52     1757.23     39.12 o
  -7   5   7     3827.43     3959.94    104.65 o
  -6   5   7     2083.84     2131.65     99.73 o
  -5   5   7      428.06      515.52     43.76 o
  -4   5   7      590.09      687.29     25.36 o
  -3   5   7     1010.84     1034.57     99.90 o
  -2   5   7     1149.59     1079.82     41.83 o
  -1   5   7     4035.69     4154.77    111.39 o
   0   5   7      700.95      716.43     20.74 o
   1   5   7     6105.38     6332.95     95.04 o
   2   5   7     1402.50     1334.40     26.56 o
   3   5   7     1358.89     1378.81     29.65 o
   4   5   7      603.01      555.04     17.10 o
   5   5   7     1301.05     1266.02     28.95 o
   6   5   7       92.84      118.71     33.21 o
   7   5   7      162.78      108.30     33.15 o
   8   5   7      498.71      468.24     67.08 o
   9   5   7       44.02       19.89     23.10 o
  10   5   7      614.47      621.93     36.80 o
 -12   6   7      213.99      154.75     84.04 o
 -11   6   7       13.11       37.16     19.91 o
 -10   6   7        5.66       18.00     18.28 o
  -9   6   7      183.70      177.74     37.52 o
  -8   6   7      111.03      149.41     77.13 o
  -7   6   7     1014.57      994.91     34.91 o
  -6   6   7       51.89      144.08     46.47 o
  -5   6   7      154.64      164.42     50.61 o
  -4   6   7        6.84       24.44     13.76 o
  -3   6   7     1143.21     1167.40     34.38 o
  -2   6   7      188.21      188.21     67.41 o
  -1   6   7      208.07      194.09     17.22 o
   0   6   7       15.30       11.81      9.95 o
   1   6   7      385.61      360.26     15.14 o
   2   6   7       80.85      102.58     22.76 o
   3   6   7       13.79       -4.18     33.54 o
   4   6   7        9.07        7.02     14.42 o
   5   6   7       96.82      117.01     56.80 o
   6   6   7      825.69      722.39     30.79 o
   7   6   7        2.62        6.01     33.04 o
   8   6   7      124.83      152.10     61.00 o
   9   6   7        8.26       16.83     27.95 o
 -11   7   7       44.24      115.49     77.36 o
 -10   7   7      365.57      314.45     53.87 o
  -9   7   7      103.23       52.05     34.04 o
  -8   7   7      313.40      368.84     28.19 o
  -7   7   7        1.23       21.29     39.84 o
  -6   7   7        1.74       23.75     48.13 o
  -5   7   7        0.69        3.33     17.23 o
  -4   7   7      124.65       99.32     17.68 o
  -3   7   7      614.99      635.80     39.73 o
  -2   7   7       34.73       64.95     13.94 o
  -1   7   7      144.60      187.39     74.92 o
   0   7   7        2.99        2.83     14.42 o
   1   7   7      302.44      321.54     19.83 o
   2   7   7       68.84       63.79     13.38 o
   3   7   7        4.66       34.21     18.90 o
   4   7   7        0.60      -11.98      9.82 o
   5   7   7        1.56        3.32     15.58 o
   6   7   7        3.96       68.45     17.29 o
   7   7   7        0.60       -2.65     13.97 o
   8   7   7       24.08       -6.19     25.91 o
 -10   8   7        8.32       22.68     15.23 o
  -9   8   7       34.15       47.69     61.33 o
  -8   8   7       22.41      -29.13     19.42 o
  -7   8   7      208.50      323.36    129.29 o
  -6   8   7       63.82       22.82     59.78 o
  -5   8   7     1116.26     1204.21    109.96 o
  -4   8   7       27.66       -7.01     31.99 o
  -3   8   7     1523.34     1446.96     52.88 o
  -2   8   7       28.20       40.57     72.99 o
  -1   8   7     1276.85     1294.73     79.34 o
   0   8   7      470.25      464.90    113.22 o
   1   8   7       54.01       69.67     37.63 o
   2   8   7      261.91      273.72     83.77 o
   3   8   7       84.70       57.11     49.62 o
   4   8   7      855.48      920.85     73.93 o
   5   8   7      603.60      687.91     43.54 o
   6   8   7      218.59      241.06     27.96 o
   7   8   7      192.49      196.27     24.93 o
  -8   9   7      370.35      294.74     70.73 o
  -7   9   7       49.79       55.58     68.07 o
  -6   9   7      146.14      123.22     58.46 o
  -5   9   7        0.79      -18.26     45.36 o
  -4   9   7      198.67      213.94     29.17 o
  -3   9   7       35.63       74.95     23.48 o
  -2   9   7       24.75       22.25     14.89 o
  -1   9   7      130.67      139.89     32.32 o
   0   9   7       33.43       20.66     25.47 o
   1   9   7      219.60      257.74     26.74 o
   2   9   7       61.33       67.69     27.63 o
   3   9   7      160.33      149.15     21.74 o
   4   9   7      207.36      223.32     18.87 o
   5   9   7      153.30      142.99     21.27 o
  -5  10   7       14.84       18.86     13.71 o
  -4  10   7       22.18       44.62     15.95 o
  -3  10   7        4.53       90.75     17.54 o
  -2  10   7        1.05       -2.52      9.35 o
  -1  10   7       54.72       63.40     15.99 o
   0  10   7        3.92      -13.50     15.14 o
   1  10   7        2.03       24.14     49.73 o
 -15   0   8      894.13      865.50     41.11 o
 -14   0   8      429.95      411.20     31.05 o
 -13   0   8       24.66       14.37     16.58 o
 -12   0   8      641.42      684.49     29.62 o
 -11   0   8      476.50      502.04     23.87 o
 -10   0   8     1080.71     1076.57     34.92 o
  -9   0   8      318.60      311.63     15.25 o
  -8   0   8      296.47      294.28     15.91 o
  -7   0   8     2518.96     2503.00     56.58 o
  -6   0   8     2439.40     2391.17     42.21 o
  -5   0   8     5473.04     5275.87     77.25 o
  -4   0   8     2343.22     2349.18     45.09 o
  -3   0   8     5117.28     5165.36     81.22 o
  -2   0   8     2433.63     2304.20     44.65 o
  -1   0   8     4556.18     4625.97     99.46 o
   0   0   8      799.55      848.04     23.21 o
   1   0   8     2073.52     2049.92     42.10 o
   2   0   8     5051.53     5338.86    140.90 o
   3   0   8     2687.65     2853.76     78.13 o
   4   0   8     6565.95     6600.75    140.46 o
   5   0   8       44.90       74.15      8.07 o
   6   0   8     4745.18     4985.46    140.79 o
   7   0   8      715.49      639.95     33.59 o
   8   0   8      263.68      202.45     24.64 o
   9   0   8       52.37      -31.16     20.78 o
  10   0   8      278.22      221.79     35.69 o
  11   0   8       30.59      141.67     35.58 o
 -15   1   8        1.83       -1.13     12.39 o
 -14   1   8       47.41       46.14     11.68 o
 -13   1   8       42.76       19.38     12.16 o
 -12   1   8       25.75       28.11      8.97 o
 -11   1   8      630.71      625.70     52.55 o
 -10   1   8       57.55       53.17      9.50 o
  -9   1   8     1128.90     1146.91     18.87 o
  -8   1   8       18.48        6.54      7.13 o
  -7   1   8     1890.71     1846.16     47.19 o
  -6   1   8      190.79      201.20      9.89 o
  -5   1   8      277.75      252.63      5.84 o
  -4   1   8      841.05      802.39     16.91 o
  -3   1   8      142.66      118.13      5.85 o
  -2   1   8     4055.55     4126.79     93.88 o
  -1   1   8     1654.23     1608.18     29.01 o
   0   1   8     4649.68     4676.87     64.07 o
   1   1   8     1615.18     1785.92     59.29 o
   2   1   8       40.11       74.13     11.33 o
   3   1   8      175.03      224.27     52.82 o
   4   1   8      183.73      185.40      9.56 o
   5   1   8      536.44      532.76     80.56 o
   6   1   8      364.83      400.23     33.10 o
   7   1   8       69.31       84.65     46.36 o
   8   1   8      304.41      402.73     74.54 o
   9   1   8      741.81      790.90    106.31 o
  10   1   8      121.16      103.49     37.96 o
  11   1   8      136.67       68.61     38.62 o
 -15   2   8       51.49       42.53     11.76 o
 -14   2   8       19.26       28.34     33.15 o
 -13   2   8        9.99      -15.66     10.44 o
 -12   2   8      145.98      134.19     25.69 o
 -11   2   8       50.92       85.38     10.94 o
 -10   2   8      146.54      125.27     24.97 o
  -9   2   8       26.07       29.14      6.51 o
  -8   2   8      165.84      142.62      9.13 o
  -7   2   8       72.26       62.16      6.45 o
  -6   2   8      422.75      405.61     26.96 o
  -5   2   8      124.21      106.47     13.70 o
  -4   2   8       27.08       37.42      8.23 o
  -3   2   8     1469.60     1528.32     19.95 o
  -2   2   8        0.98       -2.21      2.91 o
  -1   2   8     1218.04     1208.54     21.37 o
   0   2   8        1.24       -0.36      4.42 o
   1   2   8      263.47      257.96     12.82 o
   2   2   8       81.49       65.76      9.89 o
   3   2   8        1.09        6.78     20.39 o
   4   2   8       36.36       47.83     39.23 o
   5   2   8       59.82       55.60     16.13 o
   6   2   8      358.09      296.73     66.30 o
   7   2   8      293.28      246.05     30.17 o
   8   2   8      895.96      741.31     53.38 o
   9   2   8       24.29       56.14     16.87 o
  10   2   8       64.62       30.13     23.87 o
  11   2   8        9.63       -0.97     30.28 o
 -14   3   8      171.89      170.47     19.51 o
 -13   3   8      621.52      580.83     40.00 o
 -12   3   8        1.18       36.31     17.74 o
 -11   3   8     2457.21     2622.45     52.23 o
 -10   3   8        2.32        4.08     13.87 o
  -9   3   8     3226.00     3163.83     52.67 o
  -8   3   8     2114.57     2142.65    125.98 o
  -7   3   8     2791.90     2777.77     97.47 o
  -6   3   8      363.39      364.10     18.84 o
  -5   3   8      375.84      376.83     24.37 o
  -4   3   8     2814.18     2784.01     60.12 o
  -3   3   8      647.43      679.27     76.80 o
  -2   3   8      586.25      500.93      8.18 o
  -1   3   8     1289.18     1211.45     39.56 o
   0   3   8     5801.39     5455.87    192.28 o
   1   3   8      829.03      745.35     20.83 o
   2   3   8     6148.35     6269.79     86.93 o
   3   3   8      798.83      797.95     65.09 o
   4   3   8     1360.80     1284.93     31.14 o
   5   3   8      336.38      405.11     32.05 o
   6   3   8       56.77       22.50     16.08 o
   7   3   8     1225.40     1283.79     99.79 o
   8   3   8     1086.03     1209.70     48.73 o
   9   3   8      588.39      548.55     59.90 o
  10   3   8      623.12      599.18     31.65 o
  11   3   8      404.83      415.29     33.93 o
 -14   4   8      379.86      399.24     51.83 o
 -13   4   8       24.37       37.11     86.09 o
 -12   4   8       46.85       85.35     18.84 o
 -11   4   8       25.25       10.93     17.63 o
 -10   4   8      402.32      401.22     23.10 o
  -9   4   8      513.40      491.13    103.27 o
  -8   4   8      266.92      255.64      8.05 o
  -7   4   8       57.40       71.52     14.42 o
  -6   4   8      654.35      698.55     49.07 o
  -5   4   8     2879.59     2941.92     58.51 o
  -4   4   8      426.10      449.01     52.66 o
  -3   4   8     2005.69     2136.89     73.60 o
  -2   4   8      489.27      558.05     25.97 o
  -1   4   8     2964.65     3062.75     81.17 o
   0   4   8        8.68       -0.89     12.60 o
   1   4   8      300.54      263.00      8.55 o
   2   4   8      343.31      358.68     24.81 o
   3   4   8      152.25      153.80      8.16 o
   4   4   8     3037.53     3029.54    118.69 o
   5   4   8       82.02       86.48     25.09 o
   6   4   8     1409.66     1231.54     39.70 o
   7   4   8      361.31      318.89     21.49 o
   8   4   8      783.96      724.20     28.42 o
   9   4   8        1.32      -23.81     41.39 o
  10   4   8       16.99       92.44     54.87 o
 -13   5   8      122.25      206.67     34.59 o
 -12   5   8        5.80        4.92     12.74 o
 -11   5   8       53.71       73.28     25.25 o
 -10   5   8        5.42        2.50     13.62 o
  -9   5   8       11.48      -36.86     24.58 o
  -8   5   8       52.20       35.36      5.40 o
  -7   5   8     2066.62     2056.23     67.41 o
  -6   5   8        4.33        8.15     13.21 o
  -5   5   8      708.25      765.18    116.59 o
  -4   5   8       63.97       81.80     15.57 o
  -3   5   8      133.96      110.79     15.98 o
  -2   5   8      581.10      605.98     23.28 o
  -1   5   8     1193.36     1252.09     48.57 o
   0   5   8      100.26      111.36     13.92 o
   1   5   8       58.42       50.99     13.98 o
   2   5   8        1.83        2.57     24.81 o
   3   5   8       21.08       25.53     12.46 o
   4   5   8      279.22      222.96     17.68 o
   5   5   8        0.08        8.82     41.50 o
   6   5   8       40.72       32.42     16.71 o
   7   5   8        0.31       20.44     29.17 o
   8   5   8       26.72      -20.75     13.83 o
   9   5   8        6.85      100.25     65.42 o
  10   5   8        0.39        1.40     17.27 o
 -12   6   8      411.42      450.09     28.91 o
 -11   6   8       16.74       20.67     23.26 o
 -10   6   8        9.07       31.07     15.25 o
  -9   6   8        5.37      -20.06     20.19 o
  -8   6   8      366.23      402.22     18.90 o
  -7   6   8      997.06     1104.57     52.82 o
  -6   6   8       91.41      120.77     57.08 o
  -5   6   8     2382.15     2671.43     62.89 o
  -4   6   8     1581.68     1576.66    112.33 o
  -3   6   8     1718.79     2078.09    270.08 o
  -2   6   8      451.49      435.84     23.65 o
  -1   6   8      543.28      647.80     53.98 o
   0   6   8       69.29       62.61      6.80 o
   1   6   8      144.47      138.95     26.41 o
   2   6   8     1676.15     1873.43     85.09 o
   3   6   8        3.40        3.36     11.16 o
   4   6   8     1297.87     1270.76     39.78 o
   5   6   8      112.21      107.09     16.43 o
   6   6   8      965.16      806.86     76.75 o
   7   6   8        5.13      -21.07     14.05 o
   8   6   8      162.29      157.92     35.14 o
   9   6   8       19.57       16.53     17.15 o
 -11   7   8      748.61      691.04    113.38 o
 -10   7   8        0.20       35.20     66.42 o
  -9   7   8     1216.31     1262.80     96.58 o
  -8   7   8       51.58       37.52     17.24 o
  -7   7   8     1712.22     1645.87    134.93 o
  -6   7   8     1964.12     2056.00     53.41 o
  -5   7   8       10.21       29.67     30.44 o
  -4   7   8      587.43      589.27     64.04 o
  -3   7   8       51.66       32.21     15.60 o
  -2   7   8     1436.36     1479.62     57.19 o
  -1   7   8      488.73      538.39     32.38 o
   0   7   8      688.58      724.19     78.18 o
   1   7   8      168.63      202.94     32.77 o
   2   7   8      763.37      798.43     29.22 o
   3   7   8      206.50      195.82     23.32 o
   4   7   8      369.69      306.88     27.96 o
   5   7   8      111.51       57.46     24.20 o
   6   7   8        3.86       39.89     26.41 o
   7   7   8      329.59      342.52     64.92 o
   8   7   8       51.36       57.46     25.20 o
 -10   8   8       19.05        2.75     14.96 o
  -9   8   8        6.88       40.78     30.94 o
  -8   8   8       27.59        4.42     38.57 o
  -7   8   8       57.54       33.95     23.65 o
  -6   8   8      128.06       66.07     16.08 o
  -5   8   8       16.13       10.65     18.84 o
  -4   8   8        2.22      -17.89     18.23 o
  -3   8   8       18.27      -32.24     30.44 o
  -2   8   8       19.67       31.15     31.99 o
  -1   8   8      205.80      250.28     92.99 o
   0   8   8       26.56        7.78     33.10 o
   1   8   8       42.30       66.01     50.28 o
   2   8   8       12.37        6.52      9.22 o
   3   8   8       58.16       68.54     46.30 o
   4   8   8       22.02       -7.89     32.60 o
   5   8   8       94.17      133.87     15.34 o
   6   8   8        0.46        7.59     43.54 o
  -7   9   8       96.48       -4.48     56.52 o
  -6   9   8       38.93       39.33     16.21 o
  -5   9   8       83.99       49.01     41.44 o
  -4   9   8       12.45      -20.80     13.87 o
  -3   9   8        0.60      -12.89     16.80 o
  -2   9   8        8.47       37.18     20.59 o
  -1   9   8      136.32       95.27     33.43 o
   0   9   8      102.44      121.04     30.50 o
   1   9   8      157.93       92.66     79.68 o
   2   9   8      195.43      228.55     29.28 o
   3   9   8       75.23       72.42     18.65 o
   4   9   8       39.83       84.21     27.41 o
  -3  10   8      354.56      371.70     27.88 o
  -2  10   8       17.38        0.30     10.33 o
  -1  10   8      209.46      173.11     21.05 o
 -15   1   9       54.00      102.77     18.90 o
 -14   1   9      265.73      282.24     18.72 o
 -13   1   9      602.68      567.30     64.04 o
 -12   1   9     1286.36     1311.36     90.06 o
 -11   1   9      277.16      301.13     13.05 o
 -10   1   9      133.83      138.16      6.21 o
  -9   1   9     1353.39     1272.28     24.75 o
  -8   1   9      338.72      265.72      7.80 o
  -7   1   9     1380.94     1386.52     42.10 o
  -6   1   9      540.78      589.88     12.39 o
  -5   1   9     1406.04     1407.31     21.18 o
  -4   1   9      392.16      351.08     15.58 o
  -3   1   9     1275.69     1264.45     15.83 o
  -2   1   9     5452.37     5179.73     67.67 o
  -1   1   9       83.87       76.86      9.84 o
   0   1   9     3071.84     3021.50     43.71 o
   1   1   9       17.99       34.33      9.89 o
   2   1   9     3467.02     3436.45     67.69 o
   3   1   9        6.25        3.54     30.44 o
   4   1   9      420.35      438.39     44.48 o
   5   1   9       21.26      -11.17     14.37 o
   6   1   9      263.70      238.27     32.32 o
   7   1   9      601.50      709.52     35.36 o
   8   1   9       73.40       70.98     19.50 o
   9   1   9      671.61      773.83     31.28 o
  10   1   9       12.27       18.01     28.73 o
  11   1   9     1012.98      956.43     41.41 o
 -15   2   9      287.18      234.75     22.19 o
 -14   2   9        2.73       16.31     33.15 o
 -13   2   9      548.71      556.81     56.03 o
 -12   2   9      153.52      133.88     13.81 o
 -11   2   9        6.30       10.06      9.95 o
 -10   2   9      478.20      562.67     22.19 o
  -9   2   9      220.92      181.76     16.85 o
  -8   2   9     3945.29     4026.38     58.11 o
  -7   2   9      644.94      667.75     13.21 o
  -6   2   9     3975.89     4078.36     61.72 o
  -5   2   9      164.41      140.64      5.50 o
  -4   2   9     6146.72     6144.71    226.82 o
  -3   2   9     1079.86     1089.63     16.26 o
  -2   2   9     1423.60     1454.68     57.19 o
  -1   2   9      970.91      953.90     52.21 o
   0   2   9        3.16       23.21      9.28 o
   1   2   9     2429.54     2446.53    249.58 o
   2   2   9     1434.95     1440.00     28.45 o
   3   2   9     2349.61     2285.08     47.63 o
   4   2   9     1913.62     2160.16     46.94 o
   5   2   9     1936.86     1927.57     85.37 o
   6   2   9     1222.59     1268.90     65.59 o
   7   2   9      424.72      568.15     31.15 o
   8   2   9      188.10      196.42     76.64 o
   9   2   9       71.13       45.99     32.10 o
  10   2   9       10.02       31.22     18.53 o
 -14   3   9       21.25       42.86     38.84 o
 -13   3   9       40.12      125.52     44.37 o
 -12   3   9       17.31       38.97     26.14 o
 -11   3   9      193.66      198.61     10.60 o
 -10   3   9       74.77       43.97     12.10 o
  -9   3   9      112.27      106.43      8.87 o
  -8   3   9      201.03      169.18     18.40 o
  -7   3   9        3.35       13.26      6.33 o
  -6   3   9       53.28       67.11     42.55 o
  -5   3   9       19.30        2.05     16.47 o
  -4   3   9      374.05      325.88     16.52 o
  -3   3   9     2140.05     2212.36     62.93 o
  -2   3   9     1189.48     1251.97     20.00 o
  -1   3   9      296.66      287.39     33.98 o
   0   3   9      360.85      344.94     14.20 o
   1   3   9      365.85      296.45     42.21 o
   2   3   9      331.70      358.56     15.18 o
   3   3   9       22.39        4.85     13.76 o
   4   3   9        7.95        0.80     12.10 o
   5   3   9      140.20       62.31     30.39 o
   6   3   9      145.89      144.12     17.13 o
   7   3   9      294.29      299.59     25.36 o
   8   3   9        0.72       18.66     55.36 o
   9   3   9       21.19      114.40     47.63 o
  10   3   9      203.71      157.65     19.50 o
 -14   4   9       72.55       44.37     16.29 o
 -13   4   9       52.42       39.80     13.92 o
 -12   4   9        6.10        6.39     41.39 o
 -11   4   9        2.10       -9.47     32.43 o
 -10   4   9      482.66      589.32     64.59 o
  -9   4   9      414.60      328.96     22.27 o
  -8   4   9       11.18       11.20     14.31 o
  -7   4   9       59.95       63.02     11.60 o
  -6   4   9     1520.45     1608.59     76.47 o
  -5   4   9      236.07      206.15     38.13 o
  -4   4   9     1629.98     1759.27     85.81 o
  -3   4   9       15.82       38.29     10.61 o
  -2   4   9      998.05     1092.07     29.38 o
  -1   4   9      227.60      213.51      6.51 o
   0   4   9        1.45       -1.11      3.32 o
   1   4   9      763.03      692.00     65.70 o
   2   4   9      722.29      651.04     17.97 o
   3   4   9     1486.64     1483.69     35.56 o
   4   4   9     1044.36      990.03     89.68 o
   5   4   9      748.31      738.06     40.39 o
   6   4   9      464.35      516.06     63.16 o
   7   4   9      257.15      235.20     76.36 o
   8   4   9      404.70      438.23     42.27 o
   9   4   9        0.17       17.39     39.84 o
  10   4   9       68.53       86.55     16.08 o
 -13   5   9      177.11      129.03    111.83 o
 -12   5   9      998.52     1105.08     88.41 o
 -11   5   9     1370.09     1466.10     45.85 o
 -10   5   9     1104.61     1106.15     39.50 o
  -9   5   9     2022.51     2333.04     80.23 o
  -8   5   9      125.57      151.29     10.11 o
  -7   5   9     1511.87     1435.79     34.67 o
  -6   5   9     1453.63     1501.99     43.28 o
  -5   5   9      669.06      684.80     63.49 o
  -4   5   9     3664.36     4210.68    112.17 o
  -3   5   9      134.80      173.28     16.58 o
  -2   5   9     3600.27     3758.04     88.02 o
  -1   5   9       20.76        8.70     28.68 o
   0   5   9     1839.94     1918.77     83.32 o
   1   5   9      149.44      119.00     19.56 o
   2   5   9     1276.67     1285.70     32.07 o
   3   5   9       43.97       71.18     18.29 o
   4   5   9      459.70      527.33     37.68 o
   5   5   9      172.71      222.19     43.37 o
   6   5   9       13.45       14.84     46.97 o
   7   5   9      538.26      605.14     40.89 o
   8   5   9        2.37       45.20     36.96 o
   9   5   9     1094.94     1118.83    230.13 o
 -12   6   9       90.64      -27.67     19.44 o
 -11   6   9       34.52       18.28     15.03 o
 -10   6   9      165.71      132.28     39.01 o
  -9   6   9      117.94      150.83     22.05 o
  -8   6   9      228.03      215.06     14.74 o
  -7   6   9       46.79       53.61     72.22 o
  -6   6   9      209.54      185.45     36.74 o
  -5   6   9      103.52      114.55     15.46 o
  -4   6   9      235.36      238.35     17.83 o
  -3   6   9      110.28      114.22     48.96 o
  -2   6   9      286.89      387.98     46.41 o
  -1   6   9      187.38      148.86     16.84 o
   0   6   9      267.15      239.97     19.89 o
   1   6   9      788.59      714.84     31.38 o
   2   6   9        0.82       -5.83      8.14 o
   3   6   9      391.11      420.92     23.76 o
   4   6   9      228.10      219.80     18.13 o
   5   6   9      485.44      383.27     34.87 o
   6   6   9      204.03      157.92     31.72 o
   7   6   9      307.41      345.59     53.60 o
   8   6   9       98.64      157.26     37.46 o
 -11   7   9       10.54       34.21     14.55 o
 -10   7   9       29.21      128.52     42.99 o
  -9   7   9       68.40       33.04     39.78 o
  -8   7   9       38.70       31.85     20.63 o
  -7   7   9      147.88      177.54     38.90 o
  -6   7   9       51.09       28.19     37.63 o
  -5   7   9      142.98      143.57     18.73 o
  -4   7   9        2.58       42.10     56.52 o
  -3   7   9       31.75        1.39     23.10 o
  -2   7   9      237.33      267.54     27.18 o
  -1   7   9      174.94      200.21     46.25 o
   0   7   9      550.87      603.98     33.15 o
   1   7   9       55.21       50.03     30.89 o
   2   7   9       84.46       90.63     44.81 o
   3   7   9        1.25      -10.78     11.32 o
   4   7   9       33.05       48.65     12.23 o
   5   7   9        9.03       20.42     18.00 o
   6   7   9       39.35       45.06     30.44 o
   7   7   9       30.13       -0.58     26.41 o
  -9   8   9       27.20       57.49     38.24 o
  -8   8   9      481.60      471.16     39.60 o
  -6   8   9      914.26     1008.74     39.36 o
  -5   8   9       81.05       71.60     12.84 o
  -4   8   9      207.96      275.98     28.29 o
  -3   8   9      231.35      189.14     26.50 o
  -2   8   9      319.95      247.20     72.88 o
  -1   8   9      404.49      440.79     85.53 o
   0   8   9        3.77       20.08     26.41 o
   1   8   9      161.42      114.26     28.35 o
   2   8   9       68.00      138.59     53.15 o
   3   8   9      109.37       87.49     13.26 o
   4   8   9      639.46      611.66    106.81 o
   5   8   9      197.76      281.63     38.40 o
  -7   9   9       56.45       33.05     29.89 o
  -6   9   9        8.44       -8.92     55.20 o
  -5   9   9      115.76       76.09     37.13 o
  -4   9   9      484.12      447.12     26.55 o
  -3   9   9       54.48       85.85     39.40 o
  -2   9   9       23.32       21.42     44.87 o
  -1   9   9       64.19       50.52     18.79 o
   0   9   9      413.52      379.16    101.89 o
   1   9   9        9.02      -11.35     14.19 o
   2   9   9      167.58      130.27     41.88 o
   3   9   9       26.10       35.95     26.58 o
 -15   0  10      821.27      826.82     49.73 o
 -14   0  10       22.02       44.20     15.47 o
 -13   0  10       41.97       21.00     13.37 o
 -12   0  10       15.62       11.05     13.26 o
 -11   0  10      159.39      163.77     17.90 o
 -10   0  10      781.39      759.41     25.64 o
  -9   0  10      329.50      301.13     19.56 o
  -8   0  10     3109.25     2961.39     61.55 o
  -7   0  10     1496.95     1494.73     33.37 o
  -6   0  10     6898.05     7101.46    145.65 o
  -5   0  10      919.58      875.33     21.66 o
  -4   0  10     4866.78     4612.38     76.80 o
  -3   0  10      998.13      978.55     20.78 o
  -2   0  10     2122.29     2125.95     42.88 o
  -1   0  10     1311.30     1274.71     35.58 o
   0   0  10      648.26      638.29     21.88 o
   1   0  10     5361.39     5295.21    145.10 o
   2   0  10       16.68       53.04     10.17 o
   3   0  10     4772.09     4753.50    105.42 o
   4   0  10      137.18      126.97     11.27 o
   5   0  10     2738.05     2737.83     66.08 o
   6   0  10       48.78       44.20     16.80 o
   7   0  10      695.78      737.64     52.38 o
   8   0  10       10.95       53.04     22.21 o
   9   0  10      281.31      318.70     41.55 o
  10   0  10        9.97       13.37     22.10 o
 -15   1  10       16.07       -0.22     12.97 o
 -14   1  10      584.71      531.24     48.46 o
 -13   1  10      135.63      115.48     35.97 o
 -12   1  10      694.79      685.00     54.15 o
 -11   1  10      186.98      233.41     15.34 o
 -10   1  10     1078.30     1220.18     32.66 o
  -9   1  10       20.28       20.59      5.85 o
  -8   1  10      633.04      582.00     16.85 o
  -7   1  10       59.46       51.65     12.21 o
  -6   1  10       19.94       34.26      5.41 o
  -5   1  10      255.98      245.47     17.68 o
  -4   1  10      675.13      685.29     22.60 o
  -3   1  10     3524.33     3681.49     47.47 o
  -2   1  10      351.29      375.51     14.51 o
  -1   1  10     3490.10     3395.10     85.31 o
   0   1  10      247.74      215.50     18.01 o
   1   1  10     1093.75     1197.22     27.50 o
   2   1  10       12.82       45.81      9.27 o
   3   1  10      355.96      468.18     34.48 o
   4   1  10      574.07      626.36     99.73 o
   5   1  10        2.10       11.51      4.29 o
   6   1  10      475.19      455.51     21.33 o
   7   1  10       20.22      -21.99     19.89 o
   8   1  10      825.66      868.08     74.48 o
   9   1  10      936.02      899.28     41.83 o
  10   1  10        7.43       -7.13     20.12 o
 -14   2  10      107.47       55.64     29.34 o
 -13   2  10       73.00       81.08     17.07 o
 -12   2  10       89.65      136.62     14.70 o
 -11   2  10      139.20      141.86     44.09 o
 -10   2  10      239.81      220.78     10.14 o
  -9   2  10      106.62      136.90     24.31 o
  -8   2  10       48.80       67.92     18.45 o
  -7   2  10        8.83       -2.88     29.28 o
  -6   2  10       44.26       31.48     26.52 o
  -5   2  10      146.91      157.54     19.39 o
  -4   2  10      868.68      814.64     14.02 o
  -3   2  10        2.42       13.91      4.22 o
  -2   2  10      327.07      337.54     29.67 o
  -1   2  10       13.59       12.00      5.47 o
   0   2  10       58.80       38.11     12.71 o
   1   2  10        8.12       16.62     12.16 o
   2   2  10       60.34       26.54      9.93 o
   3   2  10      599.50      562.48     41.83 o
   4   2  10      143.84      146.01     13.81 o
   5   2  10     1091.73     1130.96     30.80 o
   6   2  10       33.28       66.07     33.10 o
   7   2  10      205.20      156.05     25.31 o
   8   2  10       88.55       56.14     22.76 o
   9   2  10        0.14       13.98     29.67 o
  10   2  10       10.98      -30.11     20.07 o
 -14   3  10      604.24      594.28     45.21 o
 -13   3  10        1.57        2.73     17.68 o
 -12   3  10     1423.34     1309.69     55.25 o
 -11   3  10       14.11       40.13     14.58 o
 -10   3  10     3182.19     3031.47    165.21 o
  -9   3  10      262.76      194.94     11.80 o
  -8   3  10      280.25      273.58      9.21 o
  -7   3  10      799.04      775.92     72.16 o
  -6   3  10      179.00      160.85     27.13 o
  -5   3  10     2577.32     2724.22     40.89 o
  -4   3  10     4195.01     4241.84    241.02 o
  -3   3  10     2186.74     2198.12     43.76 o
  -2   3  10     2167.15     2128.63     83.54 o
  -1   3  10     2775.05     2740.43     68.02 o
   0   3  10     3698.57     3855.66    146.20 o
   1   3  10     1245.56     1294.25     26.20 o
   2   3  10      319.10      336.24     12.84 o
   3   3  10       61.93       20.46     18.68 o
   4   3  10       66.24       59.38     20.06 o
   5   3  10      201.35      206.69     63.82 o
   6   3  10       69.16       21.51     14.97 o
   7   3  10      786.34      879.93    116.42 o
   8   3  10       48.31       97.46     44.26 o
   9   3  10      376.04      326.38     72.11 o
 -13   4  10       34.92       80.96     23.87 o
 -12   4  10       11.98       10.63     16.49 o
 -11   4  10      132.98      105.23     13.84 o
 -10   4  10      719.17      683.21     30.33 o
  -9   4  10       45.20       63.55     15.37 o
  -8   4  10     1458.07     1571.61     35.24 o
  -7   4  10      905.29      910.50     66.25 o
  -6   4  10     2327.32     2540.22     53.88 o
  -5   4  10      310.74      355.51     44.42 o
  -4   4  10      698.41      726.09     23.32 o
  -3   4  10       92.19       82.18     10.54 o
  -2   4  10      902.31      948.35     42.93 o
  -1   4  10      106.22       99.06      5.82 o
   0   4  10      173.87      131.78     11.44 o
   1   4  10     1314.29     1137.12     75.97 o
   2   4  10        3.80       -2.40      9.01 o
   3   4  10     2149.96     2011.02     68.63 o
   4   4  10        0.44       24.52     35.42 o
   5   4  10     1763.66     1799.96     59.29 o
   6   4  10       21.27       -1.11     15.10 o
   7   4  10      667.75      631.68     28.91 o
   8   4  10        2.23       24.07     16.36 o
   9   4  10        2.71      -13.53     41.39 o
 -13   5  10        7.64      -44.08     56.41 o
 -11   5  10      214.14      131.95     66.86 o
 -10   5  10       35.22       48.13     53.38 o
  -9   5  10       17.63       47.30     27.41 o
  -8   5  10        4.80       -7.85     17.79 o
  -7   5  10       30.07       32.34     15.05 o
  -6   5  10      292.48      312.77     23.90 o
  -5   5  10     1254.89     1263.21     32.53 o
  -4   5  10       87.07       72.34     23.87 o
  -3   5  10      240.94      217.76     58.13 o
  -2   5  10      198.27      186.76     46.80 o
  -1   5  10       81.89       94.73     34.15 o
   0   5  10      249.98      204.68     11.33 o
   1   5  10      236.17      151.85      9.75 o
   2   5  10        9.82       10.83     20.33 o
   3   5  10      131.58      138.46     13.21 o
   4   5  10       53.45       45.02     20.00 o
   5   5  10      137.52      191.57     61.83 o
   6   5  10       28.83       11.61     14.01 o
   7   5  10        2.66        9.82     14.32 o
   8   5  10        1.48       19.60     18.90 o
 -12   6  10       37.79      117.60     22.58 o
 -11   6  10       57.30       33.07     30.83 o
 -10   6  10      118.01      134.55     37.90 o
  -9   6  10       34.72        4.28     32.49 o
  -8   6  10     1759.63     1831.23    108.24 o
  -7   6  10       25.48       60.54     13.26 o
  -6   6  10      545.34      484.01     29.51 o
  -5   6  10     1289.64     1378.23     78.02 o
  -4   6  10      818.67      892.18     30.89 o
  -3   6  10       24.90       35.01     53.54 o
  -2   6  10       34.33       65.11     14.63 o
  -1   6  10      168.21      142.71     17.87 o
   0   6  10        3.17        5.41     15.36 o
   1   6  10     1232.96     1308.08     50.50 o
   2   6  10       35.88       27.63     16.47 o
   3   6  10     1353.43     1427.11    129.18 o
   4   6  10        2.13       13.66     11.83 o
   5   6  10      712.70      736.07     33.74 o
   6   6  10      123.71      145.60     19.46 o
   7   6  10      312.89      266.98     23.93 o
 -10   7  10      674.48      677.53     42.64 o
  -9   7  10       87.78      150.43     32.20 o
  -8   7  10       65.46      101.96     24.92 o
  -7   7  10       96.08      109.46     22.19 o
  -6   7  10      738.35      523.03     30.39 o
  -5   7  10      181.99      187.64     43.98 o
  -4   7  10      222.78      193.87     19.12 o
  -3   7  10      757.76      784.34     83.21 o
  -2   7  10      563.65      558.75     31.77 o
  -1   7  10      343.17      414.47     32.82 o
   0   7  10        7.57       48.28     44.15 o
   1   7  10      552.50      638.14     58.24 o
   2   7  10      261.53      264.89     32.71 o
   3   7  10      181.52      139.54     37.85 o
   4   7  10      267.56      357.43     47.02 o
   5   7  10       45.57       43.89     15.97 o
   6   7  10        5.35       18.76     14.33 o
  -9   8  10        2.14       15.73     19.41 o
  -8   8  10       32.34      -37.96     25.31 o
  -7   8  10       40.16       36.53     21.47 o
  -6   8  10       51.37       12.56     16.10 o
  -5   8  10      265.73      321.22     23.09 o
  -4   8  10       34.42      -29.01     19.34 o
  -3   8  10       15.68      -13.97     13.92 o
  -2   8  10       20.09       53.01     15.51 o
  -1   8  10        0.14        7.85     21.22 o
   0   8  10       68.59       19.02     19.84 o
   1   8  10        1.07       30.63     22.14 o
   2   8  10       77.91       99.20     46.36 o
   3   8  10       78.46      194.94     47.30 o
   4   8  10       86.17       72.94     12.16 o
  -6   9  10       13.83      -29.47     27.27 o
  -5   9  10      211.96      248.25     36.58 o
  -4   9  10       43.61       90.96     18.88 o
  -3   9  10      162.67      168.99     27.55 o
  -2   9  10      151.41      178.53     37.68 o
  -1   9  10       96.09       84.86     66.91 o
   0   9  10      339.30      482.81     38.01 o
   1   9  10       15.63      -10.73     44.31 o
 -14   1  11      326.86      284.98     21.80 o
 -13   1  11      309.90      294.31     19.56 o
 -12   1  11      979.90      941.75     91.72 o
 -11   1  11      151.29      160.56     11.90 o
 -10   1  11     1252.14     1216.33     31.17 o
  -9   1  11       60.15       21.68      8.97 o
  -8   1  11     1778.25     1580.16     67.35 o
  -7   1  11      125.83      142.97      9.83 o
  -6   1  11      404.35      381.01     24.86 o
  -5   1  11     2005.52     1995.16     31.28 o
  -4   1  11       32.63       35.36      5.34 o
  -3   1  11     4106.08     4236.77    101.89 o
  -2   1  11     1591.12     1546.62     27.74 o
  -1   1  11     6962.11     6943.98    256.32 o
   0   1  11        7.11       27.24     11.11 o
   1   1  11     1658.40     1663.60     98.35 o
   2   1  11       40.85       58.87     12.68 o
   3   1  11      317.14      294.75     28.29 o
   4   1  11       14.57       38.48     18.84 o
   5   1  11       81.66       62.04     11.60 o
   6   1  11      571.39      607.02     28.57 o
   7   1  11      111.42       79.49     38.35 o
   8   1  11      974.68     1045.78    109.51 o
   9   1  11      116.17       91.50     42.05 o
 -14   2  11      124.58      117.73     17.18 o
 -13   2  11      135.75      121.75     15.75 o
 -12   2  11       19.58       44.25     24.42 o
 -11   2  11      303.12      234.87     15.21 o
 -10   2  11      730.52      802.41     61.17 o
  -9   2  11     1126.67     1164.22     32.88 o
  -8   2  11     1320.27     1287.55     74.21 o
  -7   2  11     2618.01     2751.12     50.95 o
  -6   2  11     1924.48     1726.21     58.07 o
  -5   2  11     3025.74     3136.93    125.37 o
  -4   2  11      498.08      478.75     22.71 o
  -3   2  11     1291.68     1279.33     20.17 o
  -2   2  11      305.16      273.35     10.51 o
  -1   2  11       51.10       43.37     11.77 o
   0   2  11      737.27      787.63    131.95 o
   1   2  11     1746.48     1815.53     37.41 o
   2   2  11     2109.33     2318.65    135.32 o
   3   2  11     4044.67     4367.49     77.00 o
   4   2  11      830.69      792.50     30.89 o
   5   2  11     1106.41     1261.65    211.62 o
   6   2  11      448.57      424.11     23.94 o
   7   2  11      520.24      478.76     30.50 o
   8   2  11        6.20        0.94     10.27 o
   9   2  11       63.14       51.26     18.73 o
 -14   3  11       36.70      109.07     34.92 o
 -13   3  11       29.74       20.98     13.78 o
 -12   3  11      285.17      255.23     43.26 o
 -11   3  11      146.67       61.88     16.98 o
 -10   3  11       98.32      108.30      9.51 o
  -9   3  11      278.16      280.70     47.41 o
  -8   3  11      215.40      217.14     13.76 o
  -7   3  11        1.43       -1.41     13.76 o
  -6   3  11      262.60      236.83     14.64 o
  -5   3  11     1574.04     1632.97     47.02 o
  -4   3  11       20.63       26.77     10.44 o
  -3   3  11     2279.32     2384.35    122.61 o
  -2   3  11       12.23        8.43     13.21 o
  -1   3  11      201.69      191.27      8.47 o
   0   3  11       91.61       89.64      7.59 o
   1   3  11      150.38      206.03     11.53 o
   2   3  11        0.41       -7.48     34.81 o
   3   3  11        4.37       -3.77     22.05 o
   4   3  11       17.31       33.52     24.75 o
   5   3  11      129.24      203.83     40.61 o
   6   3  11       19.49      -18.94     21.74 o
   7   3  11       51.63       18.08     36.96 o
   8   3  11      201.03      247.92     68.46 o
   9   3  11       46.80       50.15     19.43 o
 -13   4  11        2.77       -9.61     23.65 o
 -12   4  11        6.86      -25.64     17.09 o
 -11   4  11       12.94       24.77     15.91 o
 -10   4  11       95.86       71.83     21.99 o
  -9   4  11      287.95      271.39     21.03 o
  -8   4  11      256.95      210.14     23.13 o
  -7   4  11      604.09      598.05     24.53 o
  -6   4  11      391.36      403.91     67.58 o
  -5   4  11     1773.90     1835.79     48.24 o
  -4   4  11      183.47      169.69     14.81 o
  -3   4  11      477.23      513.31     41.11 o
  -2   4  11      114.81      101.45      5.17 o
  -1   4  11      330.85      313.80     36.47 o
   0   4  11       65.59       47.80     18.29 o
   1   4  11     1509.43     1160.40     69.29 o
   2   4  11      124.24      140.85     40.34 o
   3   4  11      877.77      811.29     31.28 o
   4   4  11      566.71      710.79     56.69 o
   5   4  11      480.70      513.56     43.21 o
   6   4  11        0.02       26.77     21.55 o
   7   4  11       76.07       67.68     16.29 o
   8   4  11       63.36       83.27     20.03 o
 -12   5  11     1399.95     1630.45     77.30 o
 -11   5  11      204.72      172.19     20.10 o
 -10   5  11      695.50      764.83     32.63 o
  -9   5  11       37.76       -7.17     21.92 o
  -8   5  11      323.36      385.87     25.71 o
  -7   5  11      145.32      141.70     45.09 o
  -6   5  11      872.66      965.29     55.20 o
  -5   5  11      489.31      471.37     20.40 o
  -4   5  11       15.93       14.75     15.97 o
  -3   5  11     2436.60     2502.19    230.63 o
  -2   5  11        8.04       48.61     13.25 o
  -1   5  11     2009.15     2020.51     54.69 o
   0   5  11      225.94      197.70      8.89 o
   1   5  11     1648.34     1685.47     62.77 o
   2   5  11        9.57        9.62      9.37 o
   3   5  11       79.27      157.03     25.86 o
   4   5  11      187.82      244.19     20.85 o
   5   5  11       14.32      -25.53     23.21 o
   6   5  11      386.26      337.28    100.89 o
   7   5  11      171.89       88.67     29.78 o
 -11   6  11       26.89        4.43     18.47 o
 -10   6  11       21.49      -31.54     21.03 o
  -9   6  11      143.48      199.77     82.55 o
  -8   6  11       88.89       62.61     20.61 o
  -7   6  11      601.34      598.24    128.91 o
  -6   6  11       17.05       15.91     26.96 o
  -5   6  11      495.03      470.88     38.79 o
  -4   6  11       82.92      110.77     24.31 o
  -3   6  11      231.72      313.14     53.93 o
  -2   6  11      240.37      220.79     20.26 o
  -1   6  11       11.99       -9.42     23.26 o
   0   6  11       89.25       49.71     32.16 o
   1   6  11       94.40      115.28     36.36 o
   2   6  11      122.80       68.57      8.82 o
   3   6  11      189.45      191.45     15.83 o
   4   6  11       85.18      116.53     48.62 o
   5   6  11      367.37      321.94     82.88 o
   6   6  11      140.58      135.60     36.36 o
 -10   7  11      135.60      126.30     23.75 o
  -9   7  11        7.99       15.16     19.40 o
  -8   7  11      108.76      206.18     30.42 o
  -7   7  11       86.26       82.67     25.36 o
  -6   7  11       35.34       45.46     14.42 o
  -5   7  11      792.14      761.03    139.41 o
  -4   7  11      117.25      175.98     45.42 o
  -3   7  11      179.04       86.53     30.83 o
  -2   7  11       63.43      148.08     21.88 o
  -1   7  11      454.10      450.07    106.47 o
   0   7  11      135.35      130.59     17.54 o
   1   7  11        2.64       40.60     16.14 o
   2   7  11        3.71       21.99     23.10 o
   3   7  11        3.07       39.89     29.84 o
   4   7  11       22.05       -0.72     21.55 o
   5   7  11       22.03       38.18     16.43 o
  -8   8  11      316.78      313.42     31.92 o
  -7   8  11      341.97      431.40     59.45 o
  -6   8  11      134.21      232.36     73.38 o
  -5   8  11      451.12      421.90     43.21 o
  -4   8  11       31.95       69.62     23.32 o
  -3   8  11      224.03      300.90     54.09 o
  -2   8  11       38.39        6.73     27.02 o
  -1   8  11        4.46        3.68     10.73 o
   0   8  11       74.29       19.89     22.21 o
   1   8  11      313.80      318.62     69.51 o
   2   8  11      124.11      205.79     23.47 o
   3   8  11      549.10      663.71     44.53 o
  -4   9  11       79.96      112.12     45.92 o
  -3   9  11      320.81      198.31     62.33 o
  -2   9  11       13.78      -39.12     26.08 o
  -1   9  11      277.46      259.13     36.63 o
 -14   0  12       12.80       21.00     21.00 o
 -13   0  12        8.05       19.89     17.79 o
 -12   0  12      176.46      167.20     16.36 o
 -11   0  12      993.00      999.43     41.99 o
 -10   0  12       83.79       98.13     22.43 o
  -9   0  12     3544.78     3493.49     82.55 o
  -8   0  12     1108.13      919.09     30.28 o
  -7   0  12     3052.71     3261.64     64.54 o
  -6   0  12       13.09       13.37      8.95 o
  -5   0  12     4191.64     4558.45    103.21 o
  -4   0  12     1381.83     1209.07     32.38 o
  -3   0  12      289.10      301.13     13.81 o
  -2   0  12      261.87      221.79     12.82 o
  -1   0  12       65.30      108.30     14.48 o
   0   0  12     1322.29     1342.01     39.01 o
   1   0  12      961.48      871.36     37.24 o
   2   0  12     2834.58     3167.38     93.60 o
   3   0  12      230.98      189.41     20.11 o
   4   0  12     3464.90     3376.57    104.32 o
   5   0  12      607.88      580.83     36.91 o
   6   0  12      978.08      887.16     47.52 o
   7   0  12       11.22       41.99     21.11 o
   8   0  12      161.56       88.52     26.30 o
   9   0  12      298.44      167.20     36.14 o
 -14   1  12      156.96      217.04     32.21 o
 -13   1  12      259.90      242.18     39.45 o
 -12   1  12       41.41       69.88     12.93 o
 -11   1  12      896.94      876.42     55.75 o
 -10   1  12      204.22      224.78     11.64 o
  -9   1  12      496.51      420.90     16.03 o
  -8   1  12      197.71      159.56     12.66 o
  -7   1  12        1.97       -1.35     13.87 o
  -6   1  12      975.42      935.53     37.46 o
  -5   1  12      937.39      902.62     17.31 o
  -4   1  12     1959.47     2085.91     98.63 o
  -3   1  12     6035.46     6009.99     72.62 o
  -2   1  12       41.59       41.33      8.00 o
  -1   1  12      895.40      958.89     39.30 o
   0   1  12       43.08       49.00      9.78 o
   1   1  12      709.34      689.50     84.43 o
   2   1  12       88.90       93.56     24.37 o
   3   1  12        9.18       24.29     16.63 o
   4   1  12      104.02      106.27      9.71 o
   5   1  12       21.66       15.91     13.63 o
   6   1  12      178.29      134.28     25.25 o
   7   1  12        9.87       26.60     49.23 o
   8   1  12      282.42      268.82     21.54 o
 -14   2  12        8.14       -5.53     18.23 o
 -13   2  12      329.15      371.73     19.34 o
 -12   2  12        9.89       -6.50     13.11 o
 -11   2  12       31.02       14.26     26.52 o
 -10   2  12       20.77       41.80     16.38 o
  -9   2  12      198.26      174.26     23.98 o
  -8   2  12       36.37       39.36     21.05 o
  -7   2  12      363.31      285.54     50.94 o
  -6   2  12       53.90       58.59      9.39 o
  -5   2  12      156.22      128.14     30.00 o
  -4   2  12       16.21       16.75     10.50 o
  -3   2  12     3321.45     3413.28     83.54 o
  -2   2  12        6.51        7.19      6.28 o
  -1   2  12        0.61       33.94     29.40 o
   0   2  12        6.94       13.25     19.95 o
   1   2  12      620.87      607.07     29.45 o
   2   2  12      810.07      949.93     40.39 o
   3   2  12      563.36      580.98     42.21 o
   4   2  12      388.32      339.13     18.25 o
   5   2  12       69.61       53.89     14.99 o
   6   2  12      189.38      169.46     17.89 o
   7   2  12        6.18      -21.10     19.39 o
   8   2  12      184.36      208.38     20.82 o
 -13   3  12     1026.93      900.63     86.42 o
 -12   3  12      160.49      192.30     17.80 o
 -11   3  12      639.87      704.75     26.80 o
 -10   3  12      592.29      400.42     74.98 o
  -9   3  12      114.28      129.12     24.53 o
  -8   3  12      409.48      356.18     15.34 o
  -7   3  12       38.34       45.03     16.63 o
  -6   3  12      617.53      601.76     49.40 o
  -5   3  12      792.65      756.91     36.52 o
  -4   3  12       60.48       65.74      8.29 o
  -3   3  12     1561.59     1547.09     43.37 o
  -2   3  12     1567.74     1576.93     58.57 o
  -1   3  12     3125.57     3268.06    185.98 o
   0   3  12      549.79      466.90     21.55 o
   1   3  12      925.08      918.61     39.78 o
   2   3  12     1110.80     1094.83     31.87 o
   3   3  12       89.77      100.44     16.49 o
   4   3  12      132.59      106.61     18.90 o
   5   3  12       37.62       54.58     31.55 o
   6   3  12      869.08      868.62     34.60 o
   7   3  12       43.84       81.71     45.25 o
   8   3  12      688.61      688.99    129.57 o
 -13   4  12      120.17      113.95     18.27 o
 -12   4  12       67.67       28.28     30.89 o
 -11   4  12      167.56      210.41     21.71 o
 -10   4  12        8.12      -43.35     28.90 o
  -9   4  12      686.89      740.28     34.29 o
  -8   4  12       23.94       41.99     21.99 o
  -7   4  12      780.86      851.82     32.55 o
  -6   4  12        1.39        1.62      7.99 o
  -5   4  12     1594.52     1618.91     40.51 o
  -4   4  12      116.26      146.31     59.73 o
  -3   4  12      747.36      775.67     90.45 o
  -2   4  12      196.54      158.47      6.63 o
  -1   4  12      161.06      139.11     15.31 o
   0   4  12      841.46      896.52     24.84 o
   1   4  12      101.32      147.26     36.25 o
   2   4  12     1073.52     1002.80     37.96 o
   3   4  12      264.99      296.06     44.04 o
   4   4  12     1519.13     1557.53     68.07 o
   5   4  12      184.65      170.22     20.97 o
   6   4  12      187.93      203.62     61.77 o
   7   4  12       36.05       77.28     24.42 o
 -12   5  12        0.62        3.00     16.22 o
 -11   5  12        7.87       13.37     22.10 o
 -10   5  12       18.23       39.72     17.24 o
  -9   5  12       30.56       31.73     16.73 o
  -8   5  12        3.23        1.77     36.30 o
  -7   5  12      125.85      138.74     17.83 o
  -6   5  12        0.10       11.73     33.70 o
  -5   5  12        4.38        8.46     11.42 o
  -4   5  12       12.25       29.15     24.37 o
  -3   5  12      253.41      244.98     40.50 o
  -2   5  12        1.89        6.58     14.42 o
  -1   5  12       41.73       70.15     28.84 o
   0   5  12        9.93       10.46     29.28 o
   1   5  12       46.30      -28.35     18.90 o
   2   5  12       86.29       53.47     12.76 o
   3   5  12      126.95      118.71     47.85 o
   4   5  12      125.68      208.84     17.97 o
   5   5  12       26.44       23.27     46.41 o
   6   5  12        1.68      -29.92     19.95 o
 -11   6  12      227.17      289.00    127.53 o
 -10   6  12       25.73      -18.46     31.38 o
  -9   6  12      512.64      604.41     40.43 o
  -8   6  12       28.78       62.50     52.99 o
  -7   6  12     1082.40     1084.16    120.18 o
  -6   6  12        3.15      -24.86     16.58 o
  -5   6  12      929.97      887.63    158.47 o
  -4   6  12       20.65       22.17     14.43 o
  -3   6  12      142.54      238.92     24.64 o
  -2   6  12      196.90      202.68     22.98 o
  -1   6  12        8.68        7.60     37.68 o
   0   6  12      492.92      453.59     43.98 o
   1   6  12      137.34      128.43     10.34 o
   2   6  12      704.75      700.94     29.95 o
   3   6  12      328.46      297.82     34.26 o
   4   6  12      387.17      354.05     36.03 o
   5   6  12       58.61       27.98     68.68 o
  -9   7  12      314.60      370.80     34.65 o
  -8   7  12       68.43       18.12     20.89 o
  -7   7  12       10.58       97.66     31.11 o
  -6   7  12       14.26       -3.97    107.58 o
  -5   7  12      374.60      318.74     22.27 o
  -4   7  12      205.78      197.49     29.28 o
  -3   7  12      466.41      489.65     61.44 o
  -2   7  12      344.60      363.98     32.43 o
  -1   7  12      562.23      674.83     33.14 o
   0   7  12      380.05      391.83     73.32 o
   1   7  12      244.65      271.40     50.72 o
   2   7  12        4.73       67.41     40.89 o
   3   7  12       79.11       67.41     23.43 o
   4   7  12        1.16      -31.94     22.21 o
  -7   8  12      143.92      140.23     92.88 o
  -6   8  12      124.13      127.15     24.06 o
  -5   8  12      110.02       46.82     24.97 o
  -4   8  12        4.73       -0.48     24.20 o
  -3   8  12       19.63       17.57     17.67 o
  -2   8  12        8.32       14.37     17.68 o
  -1   8  12       29.23      -10.99     58.13 o
   0   8  12      152.12       98.13     24.42 o
   1   8  12        4.04       41.76     21.51 o
 -13   1  13     1020.92      997.38     37.82 o
 -12   1  13       57.13       90.89     23.10 o
 -11   1  13      511.06      537.72     23.43 o
 -10   1  13       24.67       10.08     20.44 o
  -9   1  13      490.27      474.14     16.37 o
  -8   1  13      634.05      555.61     40.61 o
  -7   1  13       55.48       67.99     24.70 o
  -6   1  13      758.99      802.18     18.76 o
  -5   1  13      357.17      342.85     38.84 o
  -4   1  13     1979.86     1922.02     91.67 o
  -3   1  13      494.65      502.12     13.43 o
  -2   1  13      751.07      829.97     23.41 o
  -1   1  13     1627.11     1565.30     87.30 o
   0   1  13     1470.89     1549.29     38.83 o
   1   1  13       10.78       10.50     22.05 o
   2   1  13      147.86      146.77     61.72 o
   3   1  13       94.75      152.30     13.76 o
   4   1  13       45.89       68.74      9.89 o
   5   1  13      118.26      124.71     54.48 o
   6   1  13      432.93      449.84     31.02 o
   7   1  13      465.70      574.69     39.34 o
   8   1  13      285.91      192.17     28.62 o
 -13   2  13        0.02      -14.44     35.25 o
 -12   2  13      155.12      188.69     53.60 o
 -11   2  13      605.50      636.27     53.43 o
 -10   2  13      394.30      460.74     33.82 o
  -9   2  13      734.97      854.01     89.46 o
  -8   2  13     1097.04     1204.49     85.31 o
  -7   2  13     1200.79     1303.58     50.61 o
  -6   2  13       65.89       56.77      5.82 o
  -5   2  13      286.87      253.29     15.53 o
  -4   2  13      551.21      550.39     12.64 o
  -3   2  13     1633.29     1544.22     81.78 o
  -2   2  13      478.19      465.36     39.18 o
  -1   2  13      175.64      144.02     14.09 o
   0   2  13      413.51      425.51     18.35 o
   1   2  13      457.08      441.91     18.29 o
   2   2  13     2525.76     2719.02     61.01 o
   3   2  13        7.26        9.19      9.89 o
   4   2  13     1327.07     1144.00     38.07 o
   5   2  13       92.03       87.16     27.18 o
   6   2  13      625.47      724.86     54.87 o
   7   2  13       32.59       10.88     45.92 o
 -13   3  13       28.24       10.74     16.90 o
 -12   3  13       32.23       -4.78     31.55 o
 -11   3  13      119.01      137.30     17.00 o
 -10   3  13       11.11       20.86     22.82 o
  -9   3  13       48.47      158.35     17.74 o
  -8   3  13      161.85      158.11     30.56 o
  -7   3  13       52.78       60.16     58.57 o
  -6   3  13      216.82      228.61     14.02 o
  -5   3  13       10.58       13.77      5.43 o
  -4   3  13       84.70       81.40      6.63 o
  -3   3  13      114.21      108.77     10.72 o
  -2   3  13       98.31       93.60      8.14 o
  -1   3  13        1.11        8.68     22.10 o
   0   3  13      197.53      141.96     20.94 o
   1   3  13        2.09      -17.08     12.16 o
   2   3  13      189.16      178.05     11.65 o
   3   3  13       73.71       95.83     21.00 o
   4   3  13       26.24      -23.87     35.80 o
   5   3  13       65.71       23.24     31.05 o
   6   3  13        1.16       -8.84     27.13 o
   7   3  13       25.74        6.35     15.25 o
 -12   4  13       14.58       -6.55     17.63 o
 -11   4  13      454.71      467.08     89.35 o
 -10   4  13      190.45      170.54     19.38 o
  -9   4  13      388.58      341.58     34.37 o
  -8   4  13      304.84      247.77     23.09 o
  -7   4  13       36.94       87.63     67.24 o
  -6   4  13      325.27      366.03     36.96 o
  -5   4  13      931.97      922.13     34.40 o
  -4   4  13       68.87       93.22     12.38 o
  -3   4  13       25.50       17.00      5.08 o
  -2   4  13        2.64       11.81     13.81 o
  -1   4  13      495.14      516.91     19.78 o
   0   4  13      754.24      739.70     23.41 o
   1   4  13        9.43       31.71     13.03 o
   2   4  13      510.80      491.83     45.47 o
   3   4  13       17.60      -17.88     11.92 o
   4   4  13      812.87      786.05     37.60 o
   5   4  13        5.52        0.62     35.80 o
   6   4  13       37.51       -0.30     14.44 o
 -11   5  13      694.29      682.75     88.96 o
 -10   5  13       49.74       26.40     30.44 o
  -9   5  13      149.99      116.08     18.15 o
  -8   5  13      178.10      177.70     29.67 o
  -7   5  13       84.16      112.17     18.43 o
  -6   5  13      899.36      934.08    127.31 o
  -5   5  13        0.03       28.29     12.61 o
  -4   5  13     1641.95     1764.18     97.69 o
  -3   5  13      118.10      134.52     21.49 o
  -2   5  13     1609.14     1891.89    158.03 o
  -1   5  13      129.66      150.47     15.08 o
   0   5  13      993.64      935.34     44.76 o
   1   5  13      667.71      596.46     94.21 o
   2   5  13       21.83       -4.01     11.44 o
   3   5  13      126.49       88.52     20.00 o
   4   5  13        6.03       23.46     18.51 o
   5   5  13       72.38      151.29     27.85 o
 -10   6  13        4.01       87.30     42.21 o
  -9   6  13       71.17       -1.25     19.18 o
  -8   6  13       34.73       45.18     30.56 o
  -7   6  13      322.86      310.87     32.01 o
  -6   6  13      272.19      220.37     30.79 o
  -5   6  13      158.60      149.15     37.30 o
  -4   6  13       31.53       62.87     62.55 o
  -3   6  13       77.49       84.21     20.11 o
  -2   6  13       11.02       44.13     59.07 o
  -1   6  13      127.00      237.89     36.36 o
   0   6  13      208.77      280.57     53.21 o
   1   6  13      108.14      189.41     32.93 o
   2   6  13      200.60      204.58     60.83 o
   3   6  13       82.64       40.12     16.13 o
   4   6  13      153.79      142.20     16.52 o
  -7   7  13        5.55        2.81     52.60 o
  -6   7  13      108.06      193.95     26.05 o
  -5   7  13      113.89       93.40     22.97 o
  -4   7  13       12.52       35.81     15.97 o
  -3   7  13       54.00      132.28     19.89 o
  -2   7  13        8.41      -24.29     21.11 o
  -1   7  13      105.80       90.89     18.13 o
   0   7  13        1.32      -17.48     18.56 o
   1   7  13        1.24       -5.32     29.84 o
   2   7  13        5.57      -32.82     21.88 o
  -5   8  13      179.16      278.48     39.89 o
  -4   8  13       16.94       -9.66     54.59 o
  -3   8  13       65.12       61.33     43.32 o
  -2   8  13        5.26        7.94     15.34 o
  -1   8  13       16.60      104.02     58.24 o
 -13   0  14       19.61      -25.53     29.95 o
 -12   0  14      201.63      182.12     23.32 o
 -11   0  14      348.39      326.99     28.84 o
 -10   0  14     1514.76     1494.73     51.39 o
  -9   0  14       77.05       26.52     12.38 o
  -8   0  14      786.06      811.57     39.78 o
  -7   0  14      120.68       84.21     15.25 o
  -6   0  14     1503.45     1486.99     59.01 o
  -5   0  14       40.91       81.78     13.26 o
  -4   0  14       29.25       29.73      8.73 o
  -3   0  14       40.25       16.47     16.47 o
  -2   0  14      811.32      789.03     26.19 o
  -1   0  14     4698.39     4878.04    111.39 o
   0   0  14      713.41      648.46     27.07 o
   1   0  14     1466.07     1543.91     49.62 o
   2   0  14      422.49      427.56     20.66 o
   3   0  14     2038.90     2034.89     62.99 o
   4   0  14     1016.78     1089.61     50.50 o
   5   0  14      103.06      229.75     34.26 o
   6   0  14      249.41      111.72     33.04 o
   7   0  14        6.64       46.41     23.10 o
 -13   1  14      158.33      229.17     96.31 o
 -12   1  14      318.67      290.40     19.51 o
 -11   1  14      119.90      129.02     26.91 o
 -10   1  14       49.45       89.73     13.22 o
  -9   1  14       70.91       79.72     17.29 o
  -8   1  14      270.63      203.50     11.75 o
  -7   1  14      109.39      112.02     26.41 o
  -6   1  14     1525.64     1456.54     32.27 o
  -5   1  14       39.46       26.60     18.23 o
  -4   1  14      395.94      427.64     51.22 o
  -3   1  14       13.25        6.06      8.79 o
  -2   1  14       14.79        8.38      7.68 o
  -1   1  14       77.13       50.98     15.42 o
   0   1  14       12.03       27.28      9.39 o
   1   1  14       29.10       25.67      8.99 o
   2   1  14       23.35       14.86      8.52 o
   3   1  14       33.95       44.93     21.11 o
   4   1  14      308.99      260.95     24.43 o
   5   1  14      276.52      250.46     53.65 o
   6   1  14        9.32       51.29     15.30 o
   7   1  14      199.37      254.61     35.03 o
 -13   2  14        6.72        0.03     13.01 o
 -12   2  14       21.87       33.45     18.73 o
 -11   2  14        7.90       37.35     14.95 o
 -10   2  14      412.39      395.16     91.22 o
  -9   2  14       11.06       32.83     13.95 o
  -8   2  14      268.06      266.81     38.29 o
  -7   2  14      494.70      514.86     20.57 o
  -6   2  14      225.80      210.42     11.08 o
  -5   2  14      118.30      127.78     26.47 o
  -4   2  14       23.57       11.44      6.11 o
  -3   2  14      375.94      397.59     35.25 o
  -2   2  14      736.42      708.01     31.72 o
  -1   2  14      190.84      131.89     12.16 o
   0   2  14       62.05       47.85     47.02 o
   1   2  14      103.55       98.98     18.29 o
   2   2  14      446.09      527.37     30.05 o
   3   2  14       79.08       93.95     15.57 o
   4   2  14        6.56      -28.05     18.70 o
   5   2  14       83.36      123.01     20.28 o
   6   2  14        6.73       26.30     23.70 o
 -12   3  14      426.57      413.77     24.34 o
 -11   3  14      210.46      155.40     17.02 o
 -10   3  14       57.39       77.02     14.85 o
  -9   3  14      290.58      268.53     18.57 o
  -8   3  14      198.44      201.95     57.41 o
  -7   3  14      423.96      412.05     57.46 o
  -6   3  14     1217.79     1235.55     63.10 o
  -5   3  14      802.46      671.75     75.92 o
  -4   3  14     1847.14     1860.97     67.35 o
  -3   3  14      149.16      151.58     21.38 o
  -2   3  14     2570.25     2652.22     86.58 o
  -1   3  14        2.26       54.77     10.88 o
   0   3  14      487.21      527.57     23.76 o
   1   3  14      157.27      142.30     12.88 o
   2   3  14      185.04      194.82     47.19 o
   3   3  14      324.95      355.18     19.79 o
   4   3  14       88.77       56.99     16.43 o
   5   3  14      520.45      509.99    105.59 o
   6   3  14        1.32       10.46     36.36 o
 -11   4  14       93.24      173.39     38.73 o
 -10   4  14      703.81      600.60     32.79 o
  -9   4  14      161.40      173.59     20.99 o
  -8   4  14      626.32      668.53     30.80 o
  -7   4  14       36.27        5.97     55.47 o
  -6   4  14      310.23      343.48     91.22 o
  -5   4  14      263.15      212.94     50.00 o
  -4   4  14       87.90       77.92     12.05 o
  -3   4  14      296.75      293.39     83.71 o
  -2   4  14       43.70       66.07     23.70 o
  -1   4  14      296.87      308.71     58.24 o
   0   4  14      122.44      131.46     51.05 o
   1   4  14      670.78      692.48     75.53 o
   2   4  14       97.59      111.16     30.44 o
   3   4  14      356.91      394.10     67.08 o
   4   4  14       98.81      158.69     46.08 o
   5   4  14      116.75       96.91     19.97 o
 -10   5  14        0.33       65.37     19.20 o
  -9   5  14      114.69      263.60    116.53 o
  -8   5  14       97.70       46.34     28.79 o
  -7   5  14       34.37       37.18     32.05 o
  -6   5  14       63.25       41.92     22.15 o
  -5   5  14       63.87       44.49     13.15 o
  -4   5  14        0.87        2.23     15.42 o
  -3   5  14        8.96      -13.92     15.73 o
  -2   5  14       16.82       42.24     11.92 o
  -1   5  14        2.59       42.51     26.08 o
   0   5  14        0.02      -21.99     28.62 o
   1   5  14      128.64      141.67     26.85 o
   2   5  14       35.43      164.66     27.30 o
   3   5  14        1.54       -7.85     22.32 o
   4   5  14       19.66       21.82     13.53 o
  -9   6  14        8.47      -30.52     20.35 o
  -8   6  14      662.62      713.76    116.86 o
  -7   6  14       23.38      -14.32     17.15 o
  -6   6  14      199.64      249.63     54.70 o
  -5   6  14       18.76       -8.27     28.68 o
  -4   6  14        1.36       -9.95     15.58 o
  -3   6  14      276.47      240.02     27.85 o
  -2   6  14       50.14       71.04     45.31 o
  -1   6  14      365.07      557.07     56.47 o
   0   6  14       90.80       23.37     21.38 o
   1   6  14      458.28      437.17     34.70 o
   2   6  14      160.49      282.90     52.60 o
   3   6  14       99.59       19.89     23.10 o
  -7   7  14        9.41       12.76     26.02 o
  -6   7  14      182.57      165.57     34.37 o
  -5   7  14      254.01      224.29     31.99 o
  -3   7  14      213.95      264.05     28.93 o
  -2   7  14      294.48      397.01     74.10 o
  -1   7  14      136.72      165.35     26.52 o
   0   7  14      340.43      337.87     27.13 o
 -12   1  15      482.84      506.01    100.40 o
 -11   1  15        8.89       -7.12     16.02 o
 -10   1  15      165.23      138.09     18.62 o
  -9   1  15       46.52       51.39     11.71 o
  -8   1  15       85.93       86.25     11.52 o
  -7   1  15     1035.96      914.99     27.06 o
  -6   1  15      497.34      468.94     26.14 o
  -5   1  15     1061.78     1106.46     23.33 o
  -4   1  15      751.93      796.25     22.50 o
  -3   1  15     1478.42     1511.43     49.01 o
  -2   1  15      101.39      139.61     83.60 o
  -1   1  15      243.92      261.44     36.74 o
   0   1  15       63.34      109.68     13.91 o
   1   1  15        2.13      -31.35     39.67 o
   2   1  15       36.51       70.87     40.34 o
   3   1  15      338.18      168.08     27.63 o
   4   1  15      139.66       96.53     29.23 o
   5   1  15      299.68      261.46     62.05 o
 -12   2  15      626.77      468.33     38.64 o
 -11   2  15       79.84       99.94     14.06 o
 -10   2  15      918.30      959.14     42.64 o
  -9   2  15      276.93      283.20     34.53 o
  -8   2  15      840.17      923.56     28.67 o
  -7   2  15      179.77      152.35     16.44 o
  -6   2  15      170.16      102.87     47.57 o
  -5   2  15       29.27       50.24      9.49 o
  -4   2  15      144.95      232.28     16.58 o
  -3   2  15      206.37      250.92     16.39 o
  -2   2  15      148.69      163.77     11.96 o
  -1   2  15     1356.42     1382.87    136.53 o
   0   2  15      248.63      198.39     12.49 o
   1   2  15     2251.23     2304.65     63.74 o
   2   2  15        3.29      -25.96     27.74 o
   3   2  15      885.95      853.01     41.22 o
   4   2  15        6.94      -17.48     32.49 o
   5   2  15      257.45      255.30     55.70 o
 -11   3  15        2.02      -16.13     24.92 o
 -10   3  15        5.82        6.97     10.27 o
  -9   3  15       48.32       36.43     19.34 o
  -8   3  15       89.73       80.74     10.08 o
  -7   3  15      151.34      128.52     30.17 o
  -6   3  15       28.28       18.50      9.36 o
  -5   3  15       84.56       80.84      9.95 o
  -4   3  15        3.79       -4.76      6.51 o
  -3   3  15       22.44       47.03      7.51 o
  -2   3  15        4.10      -23.53     36.52 o
  -1   3  15      117.30      108.15     18.73 o
   0   3  15        0.86      -13.97     33.65 o
   1   3  15       46.10       79.00     21.05 o
   2   3  15       32.45       51.17     17.68 o
   3   3  15        0.34       25.23     26.63 o
   4   3  15       34.73       38.13     15.63 o
   5   3  15        0.11       33.04     26.41 o
 -11   4  15        1.11       43.44     23.26 o
 -10   4  15      245.65      222.31     22.36 o
  -9   4  15      107.63      129.63     61.77 o
  -8   4  15      252.15      288.51     59.67 o
  -7   4  15      100.06       88.26     61.06 o
  -6   4  15       75.16      132.11     59.84 o
  -5   4  15       47.05       16.57     38.24 o
  -4   4  15       27.84       36.00     35.86 o
  -3   4  15      385.13      297.98     21.16 o
  -2   4  15       53.75       54.27     15.08 o
  -1   4  15      514.42      465.46     34.48 o
   0   4  15       37.11       -2.93     24.37 o
   1   4  15      150.79      164.69     23.70 o
   2   4  15        3.41        2.21     20.00 o
   3   4  15      275.61      393.85     38.24 o
   4   4  15       16.98      -11.48     19.84 o
  -9   5  15      244.13      275.39     26.61 o
  -8   5  15       44.59       44.61     40.83 o
  -7   5  15      439.78      529.25    117.53 o
  -6   5  15      286.70      282.66     27.14 o
  -5   5  15     1091.87     1211.38     49.23 o
  -4   5  15      397.60      309.86     77.69 o
  -3   5  15     1047.26      992.01     44.93 o
  -2   5  15      426.87      413.37     31.38 o
  -1   5  15       72.02       74.15     20.00 o
   0   5  15       82.15       69.35     20.66 o
   1   5  15        9.17       -6.89     13.15 o
   2   5  15       41.92       28.14     29.89 o
   3   5  15      329.81      343.73     52.55 o
  -8   6  15      137.56       72.45     29.34 o
  -7   6  15        8.10       34.87     24.97 o
  -6   6  15      108.34       70.31     23.79 o
  -5   6  15       36.73       57.01     31.61 o
  -4   6  15       13.94      -36.58     42.99 o
  -3   6  15      127.37      192.17     23.98 o
  -2   6  15       14.00      116.01     58.02 o
  -1   6  15      186.69      197.73     20.80 o
   0   6  15        0.96       46.47     45.75 o
   1   6  15      168.15      244.11     32.16 o
 -11   0  16     1167.38     1229.95     65.31 o
 -10   0  16      450.84      413.85     32.49 o
  -9   0  16     1694.15     1740.50     80.45 o
  -8   0  16      269.44      302.24     25.42 o
  -7   0  16      731.17      754.00     41.99 o
  -6   0  16       61.50       27.63     15.36 o
  -5   0  16        5.09       -7.85     18.90 o
  -4   0  16      491.22      490.21     23.54 o
  -3   0  16      626.10      521.60     25.86 o
  -2   0  16      787.91      775.99     25.97 o
  -1   0  16     1263.66     1158.79     49.84 o
   0   0  16      722.01      616.63     28.07 o
   1   0  16     1138.89     1277.03     49.84 o
   2   0  16      432.04      488.67     35.25 o
   3   0  16      388.41      373.07     34.70 o
   4   0  16       42.31        1.11     38.01 o
 -11   1  16        9.66        0.68     11.16 o
 -10   1  16       13.25        0.78     31.94 o
  -9   1  16      239.02      208.17     26.02 o
  -8   1  16        3.33       27.93      9.47 o
  -7   1  16      390.37      449.91     19.58 o
  -6   1  16      122.80      145.82     13.04 o
  -5   1  16      899.12      890.17     25.68 o
  -4   1  16       17.43       31.30     35.31 o
  -3   1  16      119.21      167.53     10.90 o
  -2   1  16      135.19      138.04     21.60 o
  -1   1  16      396.17      411.58     25.97 o
   0   1  16       17.97       20.33     16.58 o
   1   1  16       68.35       91.47     44.92 o
   2   1  16      129.95      107.40     35.86 o
   3   1  16        7.34       25.16     15.47 o
   4   1  16      265.20      231.69     24.48 o
 -11   2  16        5.60      -28.51     20.63 o
 -10   2  16       69.36      129.41     51.72 o
  -9   2  16        2.18       -0.57     13.44 o
  -8   2  16        1.61       -8.52     33.70 o
  -7   2  16      118.74       65.10     13.14 o
  -6   2  16       44.27       41.35     12.54 o
  -5   2  16        5.81      -14.92      9.95 o
  -4   2  16       27.79        4.98     16.58 o
  -3   2  16        2.33       30.78     22.54 o
  -2   2  16        1.05       37.13     12.11 o
  -1   2  16       52.66       26.60     47.96 o
   0   2  16      169.28      122.46     19.62 o
   1   2  16      171.88      189.12     12.91 o
   2   2  16      181.49      193.62     23.04 o
   3   2  16       20.60        3.74     17.09 o
   4   2  16       38.63       20.76     17.13 o
 -10   3  16      111.83       96.06     24.86 o
  -9   3  16      218.16      241.38     27.63 o
  -8   3  16       56.73       64.76     16.57 o
  -7   3  16      895.72      940.56     42.12 o
  -6   3  16        4.05       -4.42     15.47 o
  -5   3  16     1745.97     1666.40     65.75 o
  -4   3  16        3.30        7.70     21.55 o
  -3   3  16     1158.32     1130.40     32.78 o
  -2   3  16       26.02       26.18     23.04 o
  -1   3  16      319.03      317.97     15.66 o
   0   3  16        5.03        2.26     24.26 o
   1   3  16       35.17       29.43     10.91 o
   2   3  16       85.97      166.74     42.55 o
   3   3  16      113.77       29.86     17.02 o
  -9   4  16       21.70       28.86     34.87 o
  -8   4  16        3.14      -14.07     17.84 o
  -7   4  16      179.07      141.42     26.02 o
  -6   4  16       45.02       65.70     17.62 o
  -5   4  16      229.49      282.40     83.71 o
  -4   4  16       33.62       58.36     51.33 o
  -3   4  16       14.11        8.88     54.65 o
  -2   4  16       74.69       30.10     13.84 o
  -1   4  16      122.66      179.76     32.16 o
   0   4  16      663.71      631.12     30.17 o
   1   4  16      713.54      741.29     63.32 o
   2   4  16      327.87      263.12     29.17 o
  -8   5  16        2.30      104.87     25.20 o
  -7   5  16       89.02       58.58     21.77 o
  -6   5  16       13.84       44.81     34.75 o
  -5   5  16        2.82       26.97     23.26 o
  -4   5  16        5.86       42.39     22.10 o
  -3   5  16        0.28       21.45     13.76 o
  -2   5  16      165.85      149.94     28.68 o
  -1   5  16       12.69       -7.18     44.31 o
   0   5  16       61.74       29.05     21.00 o
   1   5  16       16.67       35.36     23.32 o
  -5   6  16       18.04       36.79     20.73 o
  -4   6  16        7.06       37.41     20.70 o
  -3   6  16       64.23       58.94     39.23 o
  -2   6  16      124.53       91.17     19.71 o
 -10   1  17       18.73       28.55     32.16 o
  -9   1  17      102.14      102.19     21.16 o
  -8   1  17      248.44      301.42     21.27 o
  -7   1  17      975.93     1009.15     35.85 o
  -6   1  17      505.01      459.83     23.16 o
  -5   1  17      520.63      527.59     21.67 o
  -4   1  17      793.74      690.74     25.86 o
  -3   1  17      296.37      264.28     15.53 o
  -2   1  17       13.26        0.93      9.98 o
  -1   1  17       50.02       28.13     28.23 o
   0   1  17        0.49       10.44     10.12 o
   1   1  17       86.53       57.92     11.82 o
   2   1  17      217.76      297.09     91.00 o
   3   1  17       10.23       26.55     18.12 o
 -10   2  17        2.15       60.71     21.36 o
  -9   2  17      404.19      446.22     75.03 o
  -8   2  17       94.57       74.72     28.29 o
  -7   2  17      162.34       94.33     17.79 o
  -6   2  17        3.66       11.13     13.14 o
  -5   2  17       56.59       70.76     12.31 o
  -4   2  17      300.13      283.45     14.76 o
  -3   2  17        4.35       -3.39     13.26 o
  -2   2  17     1105.40     1158.67     35.85 o
  -1   2  17      162.57      155.80     38.79 o
   0   2  17      747.03      807.30     28.48 o
   1   2  17       56.74       43.64     10.86 o
   2   2  17      660.26      613.82     33.49 o
  -9   3  17        0.35       30.26     36.47 o
  -8   3  17      140.00      186.66     18.72 o
  -7   3  17       39.26      147.20     29.84 o
  -6   3  17        1.78       -3.88     17.89 o
  -5   3  17        3.81      -13.71     28.73 o
  -4   3  17       86.07       76.50     48.68 o
  -3   3  17      263.90      300.57     23.26 o
  -2   3  17       22.44       52.05     22.10 o
  -1   3  17        3.44       -6.74     12.16 o
   0   3  17      156.83      173.54     84.70 o
   1   3  17      134.51      213.22     46.14 o
  -8   4  17        5.09       37.70     39.23 o
  -7   4  17       12.00       -7.20     15.56 o
  -6   4  17       13.73      -15.54     17.54 o
  -5   4  17       37.73       33.91     33.76 o
  -4   4  17       30.63       40.78     22.10 o
  -3   4  17       23.11      -30.00     20.00 o
  -2   4  17       17.87       13.26     76.08 o
  -1   4  17       20.96       -5.55     62.93 o
   0   4  17      278.30      360.18    108.85 o
  -5   5  17      572.87      604.84     88.74 o
  -4   5  17      118.50      103.63     21.37 o
  -3   5  17      373.75      319.32     24.97 o
  -2   5  17      131.28       94.82     33.04 o
  -9   0  18       85.20       88.52     23.10 o
  -8   0  18       18.50       47.30     17.79 o
  -7   0  18       87.54       80.56     19.67 o
  -6   0  18      106.92      163.77     25.53 o
  -5   0  18       10.57       19.89     17.79 o
  -4   0  18      410.66      313.95     27.07 o
  -3   0  18      355.07      378.16     24.53 o
  -2   0  18      918.33      999.43     50.39 o
  -1   0  18      283.61      258.92     23.54 o
   0   0  18      279.96      285.22     26.96 o
   1   0  18       43.06      -32.99     21.99 o
  -9   1  18       30.78       16.07     39.18 o
  -8   1  18      143.07      221.22     36.47 o
  -7   1  18       30.90       30.80     40.34 o
  -6   1  18      712.49      790.89     35.64 o
  -5   1  18        5.38      -11.26     18.68 o
  -4   1  18      236.48      295.99     27.46 o
  -3   1  18        3.87       47.20     38.62 o
  -2   1  18      161.34      140.79     36.80 o
  -1   1  18      274.83      276.53     23.98 o
   0   1  18       21.64      -10.90     24.97 o
   1   1  18       44.98       34.06     44.65 o
  -8   2  18      116.89      162.20     15.57 o
  -7   2  18      207.73      164.86     43.65 o
  -6   2  18        6.50       -2.28     28.18 o
  -5   2  18       42.27       37.05     60.72 o
  -4   2  18      197.11      144.77     15.77 o
  -3   2  18        7.44       38.21     10.97 o
  -2   2  18       95.95       86.41     16.52 o
  -1   2  18      142.47      119.96     13.83 o
   0   2  18       73.28       38.19     38.57 o
  -7   3  18      183.56      213.04     74.10 o
  -6   3  18      864.67      927.04     42.60 o
  -5   3  18       96.74      196.81     25.20 o
  -4   3  18      580.69      772.76     68.90 o
  -3   3  18       14.12        8.79     25.36 o
  -2   3  18       79.05       82.96     14.52 o
  -1   3  18       11.91       28.60     33.70 o
  -5   1  19      105.42       85.70     18.23 o
  -4   1  19      373.48      332.11     21.38 o
  -3   1  19       50.99       34.68     36.36 o
 
